# Supplementary material for: 2-(4-Hy­droxy­phen­yl)-3-(trimethyl­sil­yl)propanaminium chloride
Source: Acta Crystallogr Sect E Struct Rep Online. 2011 Sep 30;67(Pt 10):o2694. doi: 10.1107/S1600536811037639 (PMC3201541; doi:10.1107/S1600536811037639)
Supplement: Supplementary file 1 [file e-67-o2694-sup1.cif]

##############################################################################
#                                                                            #
# This CIF contains the data in a paper accepted for publication in          #
# Acta Crystallographica Section E. It conforms to the requirements of       #
# Notes for Authors for Acta Crystallographica Section E, and has been       #
# peer reviewed under the auspices of the IUCr Commission on Journals.       #
#                                                                            #
# Full details of the Crystallographic Information File format               #
# are given in the paper "The Crystallographic Information File (CIF):       #
# a New Standard Archive File for Crystallography" by S. R. Hall, F. H.      #
# Allen and I. D. Brown [Acta Cryst. (1991), A47, 655-685].                  #
#                                                                            #
# The current version of the core CIF dictionary is obtainable from          #
# ftp://ftp.iucr.org/pub/cif_core.dic.                                       #
#                                                                            #
# Software is freely available for graphical display of the structure(s)     #
# in this CIF. For information consult the CIF software page                 #
# http://www.iucr.org/resources/cif/software.                                #
#                                                                            #
# This file may be used for bona fide research purposes within the           #
# scientific community so long as proper attribution is given to the journal # 
# article from which it was obtained.                                        #
#                                                                            #
##############################################################################
data_I
_audit_creation_method     SHELXL-97
_chemical_name_systematic
;
2-(4-Hydroxyphenyl)-3-(trimethylsilyl)propanaminium chloride
;
_chemical_name_common     ?
_chemical_formula_moiety     'C12 H22 N O Si +, Cl -'
_chemical_formula_sum     'C12 H22 Cl N O Si'
_chemical_formula_iupac     'C12 H22 N O Si +, Cl -'
_chemical_formula_weight     259.85
_chemical_melting_point     ?
_symmetry_cell_setting     monoclinic
_symmetry_space_group_name_H-M     'P 21/n'
_symmetry_space_group_name_Hall     '-P 2yn'
loop_
    _symmetry_equiv_pos_as_xyz
    'x, y, z'
    '-x+1/2, y+1/2, -z+1/2'
    '-x, -y, -z'
    'x-1/2, -y-1/2, z-1/2'
_cell_length_a     14.2611(4)
_cell_length_b     6.7587(2)
_cell_length_c     16.0316(9)
_cell_angle_alpha     90.00
_cell_angle_beta     91.252(3)
_cell_angle_gamma     90.00
_cell_volume     1544.86(11)
_cell_formula_units_Z     4
_cell_measurement_reflns_used     1894
_cell_measurement_theta_min     5.5131
_cell_measurement_theta_max     75.5908
_cell_measurement_temperature     295(2)
_exptl_crystal_description     needle
_exptl_crystal_colour     colorless
_exptl_crystal_size_max     0.44
_exptl_crystal_size_mid     0.18
_exptl_crystal_size_min     0.06
_exptl_crystal_density_diffrn     1.117
_exptl_crystal_density_meas     ?
_exptl_crystal_density_method     'not measured'
_exptl_crystal_F_000     560
_exptl_absorpt_coefficient_mu     2.791
_exptl_absorpt_correction_type     multi-scan
_exptl_absorpt_process_details
;
(CrysAlis PRO; Oxford Diffraction, 2009)
;
_exptl_absorpt_correction_T_min     0.71298
_exptl_absorpt_correction_T_max     1.00000
_exptl_special_details     ?
_diffrn_ambient_temperature     295(2)
_diffrn_radiation_type     CuK\a
_diffrn_radiation_wavelength     1.54184
_diffrn_radiation_source     'Enhance (Cu) X-ray Source'
_diffrn_radiation_monochromator     graphite
_diffrn_measurement_device_type     'Oxford Diffraction Xcalibur Ruby Gemini'
_diffrn_measurement_method     \w
_diffrn_detector_area_resol_mean     10.5081
_diffrn_reflns_number     5741
_diffrn_reflns_av_R_equivalents     0.0342
_diffrn_reflns_av_sigmaI/netI     0.0399
_diffrn_reflns_theta_min     5.52
_diffrn_reflns_theta_max     75.80
_diffrn_reflns_theta_full     67.50
_diffrn_measured_fraction_theta_max     0.952
_diffrn_measured_fraction_theta_full     0.989
_diffrn_reflns_limit_h_min     -17
_diffrn_reflns_limit_h_max     15
_diffrn_reflns_limit_k_min     -8
_diffrn_reflns_limit_k_max     5
_diffrn_reflns_limit_l_min     -17
_diffrn_reflns_limit_l_max     20
_diffrn_standards_number     ?
_diffrn_standards_interval_count     ?
_diffrn_standards_interval_time     ?
_diffrn_standards_decay_%     ?
_refine_special_details
;
Refinement of <i>F</i>^2^ against ALL reflections. The weighted <i>R</i>-factor
<i>wR</i> and goodness of fit <i>S</i> are based on <i>F</i>^2^, conventional
<i>R</i>-factors <i>R</i> are based on <i>F</i>, with <i>F</i> set to zero for
negative <i>F</i>^2^. The threshold expression of <i>F</i>^2^ >
\s(<i>F</i>^2^) is used only for calculating <i>R</i>-factors(gt) <i>etc</i>.
and is not relevant to the choice of reflections for refinement.
<i>R</i>-factors based on <i>F</i>^2^ are statistically about twice as large
as those based on <i>F</i>, and <i>R</i>- factors based on ALL data will be
even larger.
;
_reflns_number_total     3065
_reflns_number_gt     2023
_reflns_threshold_expression     I>2\s(I)
_refine_ls_structure_factor_coef     Fsqd
_refine_ls_matrix_type     full
_refine_ls_R_factor_all     0.0945
_refine_ls_R_factor_gt     0.0610
_refine_ls_wR_factor_gt     0.1822
_refine_ls_wR_factor_ref     0.2443
_refine_ls_goodness_of_fit_ref     1.137
_refine_ls_restrained_S_all     1.137
_refine_ls_number_reflns     3065
_refine_ls_number_parameters     146
_refine_ls_number_restraints     0
_refine_ls_hydrogen_treatment     constr
_refine_ls_weighting_scheme     calc
_refine_ls_weighting_details
         'calc w=1/[\s^2^(Fo^2^)+(0.1021P)^2^+1.2793P] where P=(Fo^2^+2Fc^2^)/3'
_atom_sites_solution_hydrogens     geom
_atom_sites_solution_primary     direct
_atom_sites_solution_secondary     difmap
_refine_ls_shift/su_max     0.002
_refine_ls_shift/su_mean     0.000
_refine_diff_density_max     0.420
_refine_diff_density_min     -0.459
_refine_ls_extinction_method     none
_refine_ls_extinction_coef     ?
loop_
    _atom_type_symbol
    _atom_type_description
    _atom_type_scat_dispersion_real
    _atom_type_scat_dispersion_imag
    _atom_type_scat_source
    'C' 'C' 0.0181 0.0091
                         'International Tables Vol C Tables 4.2.6.8 and 6.1.1.4'
    'H' 'H' 0.0000 0.0000
                         'International Tables Vol C Tables 4.2.6.8 and 6.1.1.4'
    'N' 'N' 0.0311 0.0180
                         'International Tables Vol C Tables 4.2.6.8 and 6.1.1.4'
    'O' 'O' 0.0492 0.0322
                         'International Tables Vol C Tables 4.2.6.8 and 6.1.1.4'
    'Si' 'Si' 0.2541 0.3302
                         'International Tables Vol C Tables 4.2.6.8 and 6.1.1.4'
    'Cl' 'Cl' 0.3639 0.7018
                         'International Tables Vol C Tables 4.2.6.8 and 6.1.1.4'
_computing_data_collection
;
CrysAlis PRO (Oxford Diffraction, 2009)
;
_computing_cell_refinement
;
CrysAlis PRO (Oxford Diffraction, 2009)
;
_computing_data_reduction
;
CrysAlis PRO (Oxford Diffraction, 2009)
;
_computing_structure_solution     'SHELXS97 (Sheldrick, 2008)'
_computing_structure_refinement     'SHELXL97 (Sheldrick, 2008)'
_computing_molecular_graphics     'SHELXTL (Sheldrick, 2008)'
_computing_publication_material     'SHELXTL (Sheldrick, 2008)'
loop_
    _atom_site_type_symbol
    _atom_site_label
    _atom_site_fract_x
    _atom_site_fract_y
    _atom_site_fract_z
    _atom_site_U_iso_or_equiv
    _atom_site_adp_type
    _atom_site_calc_flag
    _atom_site_refinement_flags
    _atom_site_occupancy
    _atom_site_symmetry_multiplicity
    _atom_site_disorder_assembly
    _atom_site_disorder_group
    Cl Cl 0.79604(9) -0.16189(18) 0.66227(8) 0.0740(4) Uani d . 1 1 . .
    Si Si 0.60028(10) 0.1988(3) 0.36494(9) 0.0772(5) Uani d . 1 1 . .
    O O1 1.0447(2) 0.4507(5) 0.3547(2) 0.0716(9) Uani d . 1 1 . .
    H H1 1.0773 0.3522 0.3484 0.107 Uiso calc R 1 1 . .
    N N1 0.7889(3) 0.2955(6) 0.6591(2) 0.0607(9) Uani d . 1 1 . .
    H H1A 0.7848 0.3526 0.7090 0.091 Uiso calc R 1 1 . .
    H H1B 0.8399 0.3391 0.6340 0.091 Uiso calc R 1 1 . .
    H H1C 0.7926 0.1649 0.6654 0.091 Uiso calc R 1 1 . .
    C C1 0.8001(3) 0.3071(6) 0.4778(2) 0.0532(9) Uani d . 1 1 . .
    C C2 0.8626(3) 0.1619(7) 0.4569(3) 0.0631(11) Uani d . 1 1 . .
    H H2A 0.8498 0.0312 0.4706 0.076 Uiso calc R 1 1 . .
    C C3 0.9446(3) 0.2058(7) 0.4155(3) 0.0672(12) Uani d . 1 1 . .
    H H3A 0.9856 0.1049 0.4011 0.081 Uiso calc R 1 1 . .
    C C4 0.9650(3) 0.3994(7) 0.3960(3) 0.0566(10) Uani d . 1 1 . .
    C C5 0.9045(3) 0.5478(7) 0.4181(3) 0.0611(10) Uani d . 1 1 . .
    H H5A 0.9185 0.6789 0.4060 0.073 Uiso calc R 1 1 . .
    C C6 0.8227(3) 0.5012(7) 0.4584(3) 0.0627(11) Uani d . 1 1 . .
    H H6A 0.7819 0.6023 0.4728 0.075 Uiso calc R 1 1 . .
    C C7 0.7046(3) 0.3453(7) 0.6075(3) 0.0654(11) Uani d . 1 1 . .
    H H7A 0.6992 0.4880 0.6029 0.078 Uiso calc R 1 1 . .
    H H7B 0.6491 0.2965 0.6348 0.078 Uiso calc R 1 1 . .
    C C8 0.7093(3) 0.2553(7) 0.5201(3) 0.0636(11) Uani d . 1 1 . .
    H H8A 0.7077 0.1111 0.5264 0.076 Uiso calc R 1 1 . .
    C C9 0.6207(4) 0.3158(8) 0.4699(3) 0.0745(13) Uani d . 1 1 . .
    H H9A 0.6225 0.4580 0.4622 0.089 Uiso calc R 1 1 . .
    H H9B 0.5668 0.2868 0.5037 0.089 Uiso calc R 1 1 . .
    C C10 0.6136(6) -0.0743(10) 0.3729(5) 0.119(2) Uani d . 1 1 . .
    H H10A 0.6038 -0.1327 0.3188 0.179 Uiso calc R 1 1 . .
    H H10B 0.5683 -0.1257 0.4106 0.179 Uiso calc R 1 1 . .
    H H10C 0.6756 -0.1055 0.3934 0.179 Uiso calc R 1 1 . .
    C C11 0.4808(4) 0.2622(16) 0.3295(6) 0.156(4) Uani d . 1 1 . .
    H H11A 0.4686 0.2045 0.2756 0.234 Uiso calc R 1 1 . .
    H H11B 0.4748 0.4034 0.3257 0.234 Uiso calc R 1 1 . .
    H H11C 0.4367 0.2119 0.3685 0.234 Uiso calc R 1 1 . .
    C C12 0.6839(5) 0.2972(12) 0.2874(4) 0.108(2) Uani d . 1 1 . .
    H H12A 0.6725 0.2343 0.2344 0.163 Uiso calc R 1 1 . .
    H H12B 0.7471 0.2704 0.3061 0.163 Uiso calc R 1 1 . .
    H H12C 0.6753 0.4374 0.2816 0.163 Uiso calc R 1 1 . .
loop_
    _atom_site_aniso_label
    _atom_site_aniso_U_11
    _atom_site_aniso_U_22
    _atom_site_aniso_U_33
    _atom_site_aniso_U_12
    _atom_site_aniso_U_13
    _atom_site_aniso_U_23
    Cl 0.0907(9) 0.0624(7) 0.0700(7) 0.0036(6) 0.0276(6) -0.0015(5)
    Si 0.0625(8) 0.0911(11) 0.0776(9) 0.0034(7) -0.0070(6) -0.0219(8)
    O1 0.0607(18) 0.075(2) 0.080(2) -0.0050(16) 0.0195(15) 0.0089(18)
    N1 0.067(2) 0.062(2) 0.0531(18) -0.0084(18) 0.0123(16) -0.0044(16)
    C1 0.053(2) 0.061(2) 0.0455(19) -0.0004(18) 0.0028(15) -0.0042(17)
    C2 0.071(3) 0.053(2) 0.066(3) -0.004(2) 0.010(2) 0.001(2)
    C3 0.072(3) 0.058(2) 0.072(3) 0.004(2) 0.013(2) 0.001(2)
    C4 0.054(2) 0.066(2) 0.050(2) -0.0039(19) 0.0031(16) 0.0018(18)
    C5 0.073(3) 0.054(2) 0.056(2) -0.002(2) -0.0016(19) 0.0050(19)
    C6 0.069(3) 0.060(2) 0.059(2) 0.010(2) 0.0017(19) -0.002(2)
    C7 0.073(3) 0.068(3) 0.056(2) 0.001(2) 0.009(2) -0.006(2)
    C8 0.068(3) 0.066(3) 0.057(2) -0.005(2) 0.0051(19) -0.006(2)
    C9 0.071(3) 0.082(3) 0.070(3) 0.002(3) 0.001(2) -0.012(3)
    C10 0.139(6) 0.090(5) 0.130(6) -0.005(5) 0.014(5) -0.019(4)
    C11 0.042(3) 0.243(11) 0.182(8) 0.042(4) -0.031(4) -0.097(8)
    C12 0.127(6) 0.128(6) 0.070(3) -0.010(5) -0.005(3) -0.007(4)
_geom_special_details
;
All e.s.d.'s (except the e.s.d. in the dihedral angle between two l.s. planes)
are estimated using the full covariance matrix. The cell e.s.d.'s are taken
into account individually in the estimation of e.s.d.'s in distances, angles
and torsion angles; correlations between e.s.d.'s in cell parameters are only
used when they are defined by crystal symmetry. An approximate (isotropic)
treatment of cell e.s.d.'s is used for estimating e.s.d.'s involving l.s.
planes.
;
loop_
    _geom_bond_atom_site_label_1
    _geom_bond_atom_site_label_2
    _geom_bond_site_symmetry_2
    _geom_bond_distance
    _geom_bond_publ_flag
    Si C11 . 1.835(6) ?
    Si C10 . 1.860(7) ?
    Si C12 . 1.865(7) ?
    Si C9 . 1.876(5) ?
    O1 C4 . 1.372(5) ?
    O1 H1 . 0.8200 ?
    N1 C7 . 1.484(6) ?
    N1 H1A . 0.8900 ?
    N1 H1B . 0.8900 ?
    N1 H1C . 0.8900 ?
    C1 C2 . 1.373(6) ?
    C1 C6 . 1.389(6) ?
    C1 C8 . 1.516(6) ?
    C2 C3 . 1.388(6) ?
    C2 H2A . 0.9300 ?
    C3 C4 . 1.379(6) ?
    C3 H3A . 0.9300 ?
    C4 C5 . 1.375(6) ?
    C5 C6 . 1.381(6) ?
    C5 H5A . 0.9300 ?
    C6 H6A . 0.9300 ?
    C7 C8 . 1.532(6) ?
    C7 H7A . 0.9700 ?
    C7 H7B . 0.9700 ?
    C8 C9 . 1.537(7) ?
    C8 H8A . 0.9800 ?
    C9 H9A . 0.9700 ?
    C9 H9B . 0.9700 ?
    C10 H10A . 0.9600 ?
    C10 H10B . 0.9600 ?
    C10 H10C . 0.9600 ?
    C11 H11A . 0.9600 ?
    C11 H11B . 0.9600 ?
    C11 H11C . 0.9600 ?
    C12 H12A . 0.9600 ?
    C12 H12B . 0.9600 ?
    C12 H12C . 0.9600 ?
loop_
    _geom_angle_atom_site_label_1
    _geom_angle_atom_site_label_2
    _geom_angle_atom_site_label_3
    _geom_angle_site_symmetry_1
    _geom_angle_site_symmetry_3
    _geom_angle
    _geom_angle_publ_flag
    C11 Si C10 . . 110.2(4) ?
    C11 Si C12 . . 108.3(4) ?
    C10 Si C12 . . 109.5(4) ?
    C11 Si C9 . . 107.7(3) ?
    C10 Si C9 . . 110.1(3) ?
    C12 Si C9 . . 111.1(3) ?
    C4 O1 H1 . . 109.5 ?
    C7 N1 H1A . . 109.5 ?
    C7 N1 H1B . . 109.5 ?
    H1A N1 H1B . . 109.5 ?
    C7 N1 H1C . . 109.5 ?
    H1A N1 H1C . . 109.5 ?
    H1B N1 H1C . . 109.5 ?
    C2 C1 C6 . . 117.7(4) ?
    C2 C1 C8 . . 120.7(4) ?
    C6 C1 C8 . . 121.6(4) ?
    C1 C2 C3 . . 121.5(4) ?
    C1 C2 H2A . . 119.2 ?
    C3 C2 H2A . . 119.2 ?
    C4 C3 C2 . . 119.7(4) ?
    C4 C3 H3A . . 120.2 ?
    C2 C3 H3A . . 120.2 ?
    O1 C4 C5 . . 118.1(4) ?
    O1 C4 C3 . . 122.0(4) ?
    C5 C4 C3 . . 119.8(4) ?
    C4 C5 C6 . . 119.7(4) ?
    C4 C5 H5A . . 120.2 ?
    C6 C5 H5A . . 120.2 ?
    C5 C6 C1 . . 121.5(4) ?
    C5 C6 H6A . . 119.2 ?
    C1 C6 H6A . . 119.2 ?
    N1 C7 C8 . . 111.7(4) ?
    N1 C7 H7A . . 109.3 ?
    C8 C7 H7A . . 109.3 ?
    N1 C7 H7B . . 109.3 ?
    C8 C7 H7B . . 109.3 ?
    H7A C7 H7B . . 107.9 ?
    C1 C8 C7 . . 111.8(4) ?
    C1 C8 C9 . . 113.9(4) ?
    C7 C8 C9 . . 108.7(4) ?
    C1 C8 H8A . . 107.3 ?
    C7 C8 H8A . . 107.3 ?
    C9 C8 H8A . . 107.3 ?
    C8 C9 Si . . 117.8(3) ?
    C8 C9 H9A . . 107.9 ?
    Si C9 H9A . . 107.9 ?
    C8 C9 H9B . . 107.9 ?
    Si C9 H9B . . 107.9 ?
    H9A C9 H9B . . 107.2 ?
    Si C10 H10A . . 109.5 ?
    Si C10 H10B . . 109.5 ?
    H10A C10 H10B . . 109.5 ?
    Si C10 H10C . . 109.5 ?
    H10A C10 H10C . . 109.5 ?
    H10B C10 H10C . . 109.5 ?
    Si C11 H11A . . 109.5 ?
    Si C11 H11B . . 109.5 ?
    H11A C11 H11B . . 109.5 ?
    Si C11 H11C . . 109.5 ?
    H11A C11 H11C . . 109.5 ?
    H11B C11 H11C . . 109.5 ?
    Si C12 H12A . . 109.5 ?
    Si C12 H12B . . 109.5 ?
    H12A C12 H12B . . 109.5 ?
    Si C12 H12C . . 109.5 ?
    H12A C12 H12C . . 109.5 ?
    H12B C12 H12C . . 109.5 ?
loop_
    _geom_torsion_atom_site_label_1
    _geom_torsion_atom_site_label_2
    _geom_torsion_atom_site_label_3
    _geom_torsion_atom_site_label_4
    _geom_torsion_site_symmetry_1
    _geom_torsion_site_symmetry_2
    _geom_torsion_site_symmetry_3
    _geom_torsion_site_symmetry_4
    _geom_torsion
    _geom_torsion_publ_flag
    C6 C1 C2 C3 . . . . -1.7(7) ?
    C8 C1 C2 C3 . . . . 177.7(4) ?
    C1 C2 C3 C4 . . . . 1.0(7) ?
    C2 C3 C4 O1 . . . . -179.6(4) ?
    C2 C3 C4 C5 . . . . 0.5(7) ?
    O1 C4 C5 C6 . . . . 178.8(4) ?
    C3 C4 C5 C6 . . . . -1.3(7) ?
    C4 C5 C6 C1 . . . . 0.5(7) ?
    C2 C1 C6 C5 . . . . 1.0(7) ?
    C8 C1 C6 C5 . . . . -178.4(4) ?
    C2 C1 C8 C7 . . . . 116.8(5) ?
    C6 C1 C8 C7 . . . . -63.8(5) ?
    C2 C1 C8 C9 . . . . -119.4(5) ?
    C6 C1 C8 C9 . . . . 60.0(6) ?
    N1 C7 C8 C1 . . . . -52.4(5) ?
    N1 C7 C8 C9 . . . . -179.1(4) ?
    C1 C8 C9 Si . . . . 62.4(5) ?
    C7 C8 C9 Si . . . . -172.2(4) ?
    C11 Si C9 C8 . . . . 169.6(5) ?
    C10 Si C9 C8 . . . . 49.4(5) ?
    C12 Si C9 C8 . . . . -72.0(5) ?
loop_
    _geom_hbond_atom_site_label_D
    _geom_hbond_atom_site_label_H
    _geom_hbond_atom_site_label_A
    _geom_hbond_site_symmetry_A
    _geom_hbond_distance_DH
    _geom_hbond_distance_HA
    _geom_hbond_distance_DA
    _geom_hbond_angle_DHA
    O1 H1 Cl 3_756 0.82 2.23 3.012(4) 160.4
    N1 H1A Cl 2_656 0.89 2.39 3.146(3) 143.2
    N1 H1B O1 3_766 0.89 2.18 2.941(5) 143.4
    N1 H1C Cl . 0.89 2.21 3.093(4) 172.0
data_global
_journal_date_recd_electronic     2011-08-26
_journal_date_accepted     2011-09-14
_journal_name_full     'Acta Crystallographica, Section E'
_journal_year     2011
_journal_volume     67
_journal_issue     10
_journal_page_first     o2694
_journal_page_last     o2694
_journal_paper_category     QO
_journal_coeditor_code     LH5328
_publ_contact_author_name     'Ray J. Butcher'
_publ_contact_author_address
;
Department of Chemistry
Howard University
525 College Street NW
Washington DC 20059
USA
;
_publ_contact_author_email     'rbutcher99@yahoo.com'
_publ_contact_author_fax     '202-806-5442'
_publ_contact_author_phone     '202-806-9892'
_publ_section_title
;
2-(4-Hydroxyphenyl)-3-(trimethylsilyl)propanaminium chloride
;
loop_
    _publ_author_name
    _publ_author_footnote
    _publ_author_address
    'Hijji, Yousef M.' ?
;
Chemistry Department,
Morgan State University,
1700 East Cold Spring Lane,
Baltimore
MD 21251,
USA
;
    'Butcher, Ray J.' .
;
Department of Chemistry
Howard University
525 College Street NW
Washington
DC 20059
USA
;
    'Jasinski, Jerry P.' .
;
Department of Chemistry,
Keene State College,
229 Main Street, Keene, NH 03435-2001,
USA
;
    'White, Zachary' .
;
Department of Chemistry
Howard University
525 College Street NW
Washington
DC 20059
USA
;
    'Rosenberg, Robert C.' .
;
Department of Chemistry
Howard University
525 College Street NW
Washington
DC 20059
USA
;
