# Supplementary material for: 2-(4-Hy­droxy­phen­yl)-3-(trimethyl­sil­yl)propanaminium chloride
Source: Acta Crystallogr Sect E Struct Rep Online. 2011 Sep 30;67(Pt 10):o2694. doi: 10.1107/S1600536811037639 (PMC3201541; doi:10.1107/S1600536811037639)
Supplement: Supplementary file 2 [file e-67-o2694-Isup2.hkl]

# 
# h,k,l, Fc-squared, Fo-squared, sigma(Fo-squared) and status flag 
# 
data_I
_shelx_title '    hijji102 in P2(1)/n' 
_shelx_refln_list_code          4 
_shelx_F_calc_maximum      159.84 
_exptl_crystal_F_000       560.00 
_reflns_d_resolution_high  0.7952 
 
loop_ 
 _symmetry_equiv_pos_as_xyz 
 'x, y, z' 
 '-x+1/2, y+1/2, -z+1/2' 
 '-x, -y, -z' 
 'x-1/2, -y-1/2, z-1/2' 
 
_cell_length_a    14.2611 
_cell_length_b     6.7587 
_cell_length_c    16.0316 
_cell_angle_alpha  90.000 
_cell_angle_beta   91.252 
_cell_angle_gamma  90.000 
 
_shelx_F_squared_multiplier     1.000 
 
loop_ 
 _refln_index_h 
 _refln_index_k 
 _refln_index_l 
 _refln_F_squared_calc 
 _refln_F_squared_meas 
 _refln_F_squared_sigma 
 _refln_observed_status 
   2   0   0     3344.25     3349.84     29.46 o 
   4   0   0       40.04       72.62      4.22 o 
   6   0   0       11.98       15.57      3.22 o 
   8   0   0     1120.17     1425.56     44.30 o 
  10   0   0     1886.51     2079.60     61.20 o 
  12   0   0      744.57      508.76    486.29 o 
  14   0   0       18.48        1.73      4.95 o 
  16   0   0       40.11       25.00     21.59 o 
   1   1   0     3860.43     3826.10     14.66 o 
   2   1   0     3854.44     4036.95     16.20 o 
   3   1   0      787.86      858.73     13.68 o 
   4   1   0     1440.39     1888.40     19.22 o 
   5   1   0     1015.47     1076.47     16.29 o 
   6   1   0       31.45       43.86      4.55 o 
   7   1   0       60.24       84.24      5.87 o 
   8   1   0     2321.30     2520.56     47.87 o 
   9   1   0       59.83       61.05      8.34 o 
  10   1   0       22.22        3.74      8.21 o 
  11   1   0        8.20        5.52      7.81 o 
  12   1   0      157.87        3.87      5.37 o 
  13   1   0       25.02       -0.55      2.89 o 
  15   1   0      103.20      147.73     11.63 o 
  16   1   0       14.11        5.62      2.86 o 
  17   1   0        0.33       -1.60      1.60 o 
   0   2   0    10142.79     9285.14     42.20 o 
   1   2   0     4823.75     4723.45     21.14 o 
   2   2   0     2395.99     2507.99     15.71 o 
   3   2   0     4674.70     4782.72     21.07 o 
   4   2   0       72.33       65.91      4.57 o 
   5   2   0       10.43        5.34      2.83 o 
   6   2   0       74.14       93.16      6.12 o 
   7   2   0      726.38      825.68     18.49 o 
   8   2   0        6.91       20.42      4.27 o 
   9   2   0      186.23      217.32      9.62 o 
  10   2   0      745.19      784.67     26.71 o 
  11   2   0      308.39      399.22     27.61 o 
  12   2   0      102.11       -0.92      4.48 o 
  13   2   0      110.38        6.10      4.74 o 
  14   2   0       28.28       37.39      4.32 o 
  15   2   0        1.13        0.12      1.93 o 
  16   2   0        4.48        1.94      1.64 o 
  17   2   0        4.43       11.81      2.97 o 
   1   3   0      671.56      785.58     11.09 o 
   2   3   0      109.62       93.59      4.90 o 
   3   3   0      866.53      928.51     15.25 o 
   4   3   0        0.71        0.52      4.37 o 
   5   3   0     1123.44     1160.17     21.29 o 
   6   3   0      517.47      555.98     16.99 o 
   7   3   0       26.28       27.08      5.55 o 
   8   3   0       40.27       35.35      5.99 o 
   9   3   0       49.79       48.53      5.55 o 
  10   3   0        7.37        3.45      3.41 o 
  11   3   0       41.83       49.61      8.26 o 
  12   3   0       16.88       37.36      4.90 o 
  13   3   0        8.51        8.78      4.63 o 
  14   3   0        3.62        3.96      2.95 o 
  15   3   0       46.49       84.69      6.50 o 
  16   3   0        4.31        1.03      2.86 o 
   0   4   0        1.38       -5.65      6.81 o 
   1   4   0     1038.20     1147.93     35.57 o 
   2   4   0       48.87       58.04     12.06 o 
   3   4   0     1407.95     1492.65     48.20 o 
   4   4   0       22.18       22.34      8.70 o 
   5   4   0       40.94       34.15     11.19 o 
   6   4   0       11.52       17.29      9.25 o 
   7   4   0      386.19      334.33     41.96 o 
   8   4   0        2.50        1.18      9.95 o 
   9   4   0      122.81       88.33      9.76 o 
  10   4   0        0.21       -0.96      4.44 o 
  11   4   0       79.96       82.42      9.58 o 
  12   4   0       17.36       18.59      5.20 o 
  13   4   0       74.10       98.83      9.88 o 
  14   4   0        7.00        0.57      7.10 o 
  15   4   0        0.74       -1.12      3.28 o 
   1   5   0        5.11       23.44      6.64 o 
   2   5   0        2.38        2.49      2.29 o 
   3   5   0       35.38       36.40      3.46 o 
   4   5   0      259.48      268.25      7.97 o 
   5   5   0       24.39       29.90      4.04 o 
   6   5   0       98.76      109.31      8.58 o 
   7   5   0       10.99       13.27      5.01 o 
   8   5   0       57.60       34.49      6.62 o 
   9   5   0       25.74       12.93      6.04 o 
  10   5   0        0.02        0.62      4.46 o 
  11   5   0       65.45       72.61      8.77 o 
  12   5   0        7.71        6.67      4.31 o 
  13   5   0        0.00       -3.55      3.55 o 
  14   5   0        3.61        5.41      3.02 o 
   0   6   0      369.13      328.73     16.56 o 
   1   6   0        4.42        7.03      2.91 o 
   2   6   0      245.33      224.72      8.09 o 
   3   6   0      212.73      213.67      7.83 o 
   4   6   0        2.92        0.75      2.61 o 
   5   6   0       39.84       38.19      3.81 o 
   6   6   0       12.36       13.51      2.27 o 
   7   6   0        1.08        0.27      4.02 o 
   8   6   0       18.30       16.13      5.54 o 
   9   6   0        0.03        2.10      4.08 o 
  10   6   0       36.69       33.20      6.07 o 
  11   6   0        0.23       -1.69      1.69 o 
  12   6   0        3.77        7.23      2.93 o 
   1   7   0       34.95       41.34      4.89 o 
   2   7   0       39.08       35.53      4.48 o 
   3   7   0       50.77       53.02      4.95 o 
   4   7   0        6.05        2.83      2.36 o 
   5   7   0        4.93        2.48      3.22 o 
   6   7   0        4.83        1.00      2.38 o 
   7   7   0       22.48       15.56      4.04 o 
   8   7   0        3.60        2.33      2.73 o 
   9   7   0       29.92       42.51      5.88 o 
  10   7   0        0.59        0.37      2.08 o 
   0   8   0       42.30       38.00      5.02 o 
   1   8   0        7.69        5.87      2.23 o 
   2   8   0        0.23        1.22      2.64 o 
   3   8   0       13.01        8.90      2.74 o 
   4   8   0        3.05        1.50      1.72 o 
 -17   0   1       21.35       27.43      4.42 o 
 -13   0   1      162.65       11.32      5.11 o 
 -11   0   1      516.65      525.75     15.72 o 
  -9   0   1      576.24      618.82     31.76 o 
  -7   0   1     4125.72     4310.26     69.90 o 
  -5   0   1      293.02      364.34      9.24 o 
  -3   0   1     9085.43     8994.98     35.35 o 
   3   0   1     9844.81     9119.56     62.85 o 
   5   0   1     8295.11     8378.83     79.79 o 
   7   0   1      711.13      900.48     49.91 o 
   9   0   1      784.74     1095.38     42.10 o 
  11   0   1        0.19       -7.81      8.46 o 
  13   0   1      298.90        2.23      5.26 o 
  15   0   1       93.34       99.32      9.00 o 
  17   0   1        6.60        4.82      3.63 o 
 -17   1   1        2.86        2.14      1.50 o 
 -16   1   1        2.51        2.79      2.64 o 
 -15   1   1       78.19        2.64      3.00 o 
 -14   1   1        8.62        8.12      5.25 o 
 -13   1   1        1.59        2.58      6.26 o 
 -12   1   1       49.18       -3.11      3.81 o 
 -11   1   1      552.96      767.62     28.16 o 
 -10   1   1        6.16       -4.33      4.33 o 
  -9   1   1       38.42       36.78      7.07 o 
  -8   1   1     1147.01     1300.03     37.95 o 
  -7   1   1       22.00       34.08      3.87 o 
  -6   1   1       24.49       25.30      3.89 o 
  -5   1   1     1178.78     1489.31     18.92 o 
  -4   1   1       27.14       40.24      3.38 o 
  -3   1   1      579.76      624.98      9.70 o 
  -2   1   1     1647.84     1632.80     13.05 o 
  -1   1   1    10554.73     9267.63     35.72 o 
   0   1   1     1957.71     1751.14     30.54 o 
   1   1   1     4532.92     4175.45     22.16 o 
   2   1   1      677.40      728.77     11.21 o 
   3   1   1      170.27      156.83      9.15 o 
   4   1   1     1071.80     1224.11     19.56 o 
   5   1   1      495.74      577.65     15.15 o 
   6   1   1       58.94       36.58      8.34 o 
   7   1   1      520.06      518.04     13.90 o 
   8   1   1       62.80       62.54      5.96 o 
   9   1   1      418.99      367.34     19.04 o 
  10   1   1        8.21        5.15      5.28 o 
  11   1   1        6.28        0.33      2.50 o 
  12   1   1      107.27        1.23      6.75 o 
  13   1   1       37.89        0.45      3.86 o 
  14   1   1       32.10       38.78      4.54 o 
  15   1   1       38.36       67.21      5.26 o 
  16   1   1        4.29        3.10      2.50 o 
  17   1   1        5.34        9.29      1.72 o 
 -17   2   1       10.09        9.75      1.90 o 
 -16   2   1        1.17        2.85      1.61 o 
 -15   2   1        4.74        8.32      2.43 o 
 -13   2   1       47.03        3.10      5.13 o 
 -12   2   1       13.02       -1.87      3.49 o 
 -11   2   1      204.40      252.95     26.17 o 
 -10   2   1      392.41      464.49     23.79 o 
  -9   2   1        4.23        2.80      4.80 o 
  -8   2   1      466.24      480.35     15.12 o 
  -7   2   1      163.41      168.48      7.63 o 
  -6   2   1      221.08      230.57      9.33 o 
  -5   2   1      341.59      352.31     10.25 o 
  -4   2   1      381.36      434.03     10.15 o 
  -3   2   1     1418.29     1648.50     12.23 o 
  -2   2   1     5095.82     5304.24     40.61 o 
  -1   2   1     2869.73     2914.62     34.26 o 
   0   2   1     1756.62     1773.83     13.41 o 
   1   2   1      411.45      404.99      9.61 o 
   2   2   1      653.33      795.21      9.52 o 
   3   2   1     1354.75     1332.12     26.65 o 
   4   2   1      473.89      494.83     12.99 o 
   5   2   1      218.27      226.73      8.59 o 
   6   2   1     1061.51     1126.93     20.07 o 
   7   2   1       50.75       43.69      5.26 o 
   8   2   1       18.89       18.92      4.88 o 
   9   2   1       47.24       82.82     10.25 o 
  10   2   1      398.51      473.62     17.20 o 
  11   2   1        2.83       -1.10      3.19 o 
  12   2   1      137.82        6.89      5.01 o 
  13   2   1        0.29        5.62      5.28 o 
  14   2   1        1.14       -1.87      2.46 o 
  15   2   1      155.38      216.46      6.71 o 
  16   2   1        9.75       12.80      2.06 o 
  17   2   1        8.64        8.06      1.89 o 
 -16   3   1        8.66        6.30      5.54 o 
 -15   3   1       11.70        8.29      3.87 o 
 -14   3   1        3.89        1.76      2.46 o 
 -13   3   1       57.90       67.79      5.43 o 
 -12   3   1       23.90       19.13      6.30 o 
 -11   3   1       22.19       32.70      6.82 o 
 -10   3   1        8.18       22.44     18.20 o 
  -9   3   1       51.97       42.96      5.28 o 
  -8   3   1       97.91      109.19     10.64 o 
  -7   3   1      163.82      171.90     11.57 o 
  -6   3   1      479.75      519.94     37.40 o 
  -5   3   1       86.68      139.51      9.73 o 
  -4   3   1       43.36       82.42      6.84 o 
  -3   3   1      102.07      139.07      9.35 o 
  -2   3   1      121.42      113.47      5.25 o 
  -1   3   1     4951.72     5204.06     56.89 o 
   0   3   1     1168.83     1169.33     17.07 o 
   1   3   1       11.97       18.84      3.18 o 
   2   3   1      784.12      841.18     14.51 o 
   3   3   1      269.85      242.10     11.12 o 
   4   3   1      382.46      508.20     16.60 o 
   5   3   1        0.05        5.64      4.53 o 
   6   3   1       80.48      113.07      9.21 o 
   7   3   1       12.45       19.73      5.17 o 
   8   3   1      336.17      370.93     18.18 o 
   9   3   1      284.82      272.13     16.10 o 
  10   3   1       25.50       27.53     13.66 o 
  11   3   1       24.38       34.57      4.56 o 
  12   3   1      106.51      139.86      7.75 o 
  13   3   1        9.02        6.52      4.88 o 
  14   3   1       17.92       23.53      3.91 o 
  15   3   1        2.96        2.90      2.40 o 
  16   3   1        0.31        0.39      2.89 o 
 -15   4   1        1.23        1.76      3.11 o 
 -14   4   1        1.81       -0.06      5.41 o 
 -13   4   1        0.03       -0.84      2.97 o 
 -12   4   1        3.11        5.34      4.62 o 
 -11   4   1       27.19       25.05      6.66 o 
 -10   4   1       43.18       39.34      7.30 o 
  -9   4   1      302.79      226.78     14.72 o 
  -8   4   1      614.03      551.59     71.54 o 
  -7   4   1        0.26        0.52      3.95 o 
  -6   4   1        0.63        2.83      8.74 o 
  -5   4   1       44.49       60.59     12.95 o 
  -4   4   1        5.84       11.01      8.85 o 
  -3   4   1       44.37       49.41     10.70 o 
  -2   4   1       79.69       62.42     10.90 o 
  -1   4   1      166.14      194.64     11.38 o 
   0   4   1     2471.65     2585.42     38.67 o 
   1   4   1      368.75      364.47     14.76 o 
   2   4   1      460.56      499.86     16.57 o 
   3   4   1       81.88       47.52     10.75 o 
   4   4   1       55.91       76.50     13.18 o 
   5   4   1        0.15       -9.54      9.54 o 
   6   4   1      233.13      263.60     23.78 o 
   7   4   1        4.84        4.45      7.82 o 
   8   4   1       96.28       90.40      7.93 o 
   9   4   1       15.57       10.61      5.19 o 
  10   4   1       64.30       65.91      8.61 o 
  11   4   1        1.04        7.30      4.81 o 
  12   4   1      217.70      293.62     16.57 o 
  13   4   1        2.13        2.09      4.19 o 
  14   4   1        6.51        5.23      4.35 o 
  15   4   1        0.12       -2.71      3.06 o 
 -14   5   1        5.98        7.98      3.29 o 
 -13   5   1        8.70        4.20      4.86 o 
 -12   5   1        9.70       11.82      5.08 o 
 -11   5   1       17.26       18.54      5.54 o 
 -10   5   1        1.74       -1.93      3.73 o 
  -9   5   1        0.43        1.72      3.69 o 
  -8   5   1       89.30       73.82      8.51 o 
  -7   5   1       10.01        5.47      7.18 o 
  -6   5   1       12.43       15.75      3.52 o 
  -5   5   1      217.41      214.05      7.12 o 
  -4   5   1        0.18        1.34      2.05 o 
  -3   5   1      931.55      942.73     14.24 o 
  -2   5   1       69.90       77.69      4.52 o 
  -1   5   1        6.36        8.81      6.29 o 
   0   5   1        0.64       10.98      4.07 o 
   1   5   1        2.14       10.64      6.87 o 
   2   5   1      312.06      315.28      9.90 o 
   3   5   1        0.41        2.74      3.42 o 
   4   5   1        3.68        0.29      2.49 o 
   5   5   1       77.04       58.71      5.20 o 
   6   5   1      151.56      152.00     18.42 o 
   7   5   1      137.65      102.24     10.13 o 
   8   5   1       25.49       19.25      6.45 o 
   9   5   1      112.33       92.06      9.50 o 
  10   5   1       19.94       13.31      5.49 o 
  11   5   1        1.12       -0.98      2.38 o 
  12   5   1       13.38       17.19      2.93 o 
  13   5   1        0.33        0.78      3.45 o 
  14   5   1        0.00       -1.20      2.70 o 
 -12   6   1        4.06        2.40      2.78 o 
 -11   6   1       18.15       23.32      2.91 o 
 -10   6   1        7.52        6.79      3.61 o 
  -9   6   1       19.33       14.98      5.46 o 
  -8   6   1        9.56        8.31      4.36 o 
  -7   6   1       37.82       43.27      8.61 o 
  -6   6   1       47.74       55.28      7.01 o 
  -5   6   1       45.84       37.23      4.96 o 
  -4   6   1      104.49      109.75      7.40 o 
  -3   6   1       11.07        7.89      3.11 o 
  -2   6   1        0.10        0.64      2.65 o 
  -1   6   1       65.83       55.75      4.49 o 
   0   6   1       21.04       14.89      3.73 o 
   1   6   1      130.06      130.57      6.46 o 
   2   6   1       15.93       10.26      2.64 o 
   3   6   1      370.83      378.32     10.11 o 
   4   6   1        8.10        4.69      2.32 o 
   5   6   1      127.23      124.73      5.77 o 
   6   6   1       12.60       14.17      2.83 o 
   7   6   1        0.07       -1.37      3.90 o 
   8   6   1       40.86       34.49      6.56 o 
   9   6   1        6.58        3.35      4.50 o 
  10   6   1        3.63        4.72      2.21 o 
  11   6   1       13.52       19.06      2.77 o 
  12   6   1        0.24        0.07      2.74 o 
 -10   7   1        1.19        1.04      1.96 o 
  -9   7   1        0.90        1.45      2.84 o 
  -8   7   1        0.65        0.44      3.01 o 
  -7   7   1        0.02       -1.76      3.05 o 
  -6   7   1       53.49       62.75      4.69 o 
  -5   7   1       88.00       77.47      5.42 o 
  -4   7   1       61.44       73.21      4.64 o 
  -3   7   1       22.65       23.70      4.44 o 
  -2   7   1       21.76       12.54      3.85 o 
  -1   7   1        0.09        0.59      2.96 o 
   0   7   1        4.68        3.02      2.88 o 
   1   7   1        0.10        1.94      3.08 o 
   2   7   1        2.69        5.38      3.00 o 
   3   7   1        0.33        0.31      2.75 o 
   4   7   1       21.54       15.44      2.84 o 
   5   7   1        3.69        4.65      1.78 o 
   6   7   1       76.64       67.65      7.39 o 
   7   7   1       22.80       24.98      5.17 o 
   8   7   1        0.41       -0.17      3.29 o 
   9   7   1        0.02       -1.70      1.80 o 
  -4   8   1        0.10        1.32      1.77 o 
  -3   8   1        4.67        4.32      2.62 o 
  -2   8   1       29.71       32.50      4.63 o 
  -1   8   1        0.04       -3.19      3.19 o 
   0   8   1       14.67       13.36      2.87 o 
   1   8   1        1.12        1.58      2.06 o 
   2   8   1        2.89        2.18      1.43 o 
   3   8   1       10.62        7.38      1.85 o 
   4   8   1        5.99        6.62      2.63 o 
   5   8   1       10.46       13.12      2.67 o 
 -14   0   2       15.85        8.57      6.04 o 
 -12   0   2      127.36        5.61      5.09 o 
 -10   0   2       69.89       99.48     14.87 o 
  -8   0   2     2316.20     2472.65     58.29 o 
  -6   0   2        8.60        8.58      2.75 o 
  -4   0   2      201.63      211.83      6.84 o 
  -2   0   2     4502.94     4318.78     37.54 o 
   0   0   2     2175.34     2199.35     21.88 o 
   2   0   2     2928.16     2721.54     31.77 o 
   4   0   2     3705.15     3658.04     48.33 o 
   6   0   2       69.50      109.69     11.67 o 
   8   0   2     1632.77     1578.11     47.18 o 
  10   0   2        0.07        4.04      5.59 o 
  14   0   2        3.53        0.49      4.46 o 
  16   0   2        4.60        5.08      3.98 o 
 -17   1   2        1.38        2.52      1.69 o 
 -16   1   2        7.49        6.16      3.57 o 
 -15   1   2        0.82       -2.50      5.22 o 
 -14   1   2       10.19        0.92      5.10 o 
 -13   1   2        0.40        1.48      5.08 o 
 -12   1   2       26.67       -1.65      4.35 o 
 -11   1   2      148.07      171.80      8.90 o 
 -10   1   2      380.54      376.27     19.41 o 
  -9   1   2       82.66      112.65     10.68 o 
  -8   1   2       54.33      104.26      6.97 o 
  -7   1   2       22.61       25.11      5.76 o 
  -6   1   2      312.06      368.66     10.65 o 
  -5   1   2      307.73      286.68      8.63 o 
  -4   1   2      156.01      139.14      5.60 o 
  -3   1   2     2895.53     2839.86     21.03 o 
  -2   1   2      746.79      640.87      8.78 o 
  -1   1   2       13.77       38.50      2.10 o 
   0   1   2    11215.39    10386.33     43.73 o 
   1   1   2       17.33       17.98      1.93 o 
   2   1   2     4453.31     4421.09     28.82 o 
   3   1   2      193.14      156.04      6.84 o 
   4   1   2      550.88      647.40     14.88 o 
   5   1   2     1109.76     1131.81     21.79 o 
   6   1   2        0.05        1.65      3.40 o 
   7   1   2      353.16      359.80     14.97 o 
   8   1   2       14.03       16.81      5.44 o 
   9   1   2       36.92       39.19      7.01 o 
  10   1   2       16.86        7.66     14.74 o 
  11   1   2       46.68       58.46      9.09 o 
  12   1   2        7.50       -1.10      3.13 o 
  13   1   2        7.51       11.49      5.02 o 
  14   1   2      140.46      150.19      7.69 o 
  15   1   2        2.26        6.36      3.23 o 
  16   1   2        8.10        3.49      2.61 o 
  17   1   2        2.50        5.23      1.68 o 
 -17   2   2        1.27        2.09      1.43 o 
 -16   2   2        7.71        5.39      1.64 o 
 -15   2   2       39.55       46.95      3.60 o 
 -13   2   2       37.55       -0.78      5.28 o 
 -12   2   2      305.59        9.76      4.31 o 
 -11   2   2        0.29        6.90      4.51 o 
 -10   2   2        6.99       20.88      9.23 o 
  -9   2   2      150.21      142.38      8.91 o 
  -8   2   2     1303.48     1479.28     33.22 o 
  -7   2   2       74.22       73.12      5.98 o 
  -6   2   2        1.92        3.72      3.28 o 
  -5   2   2      706.66      745.44     12.26 o 
  -4   2   2      799.02      996.04     12.59 o 
  -3   2   2     1004.01     1135.47     11.53 o 
  -2   2   2      403.81      347.20      5.01 o 
  -1   2   2      482.23      469.00     11.45 o 
   0   2   2      153.09      158.13      6.90 o 
   1   2   2      722.69      749.51     14.01 o 
   2   2   2     1454.10     1474.49     39.67 o 
   3   2   2     2961.57     2797.46     59.50 o 
   4   2   2      790.34      897.29     44.92 o 
   5   2   2      256.58      236.02     10.40 o 
   6   2   2      360.65      448.39     15.49 o 
   7   2   2        4.79        3.23      2.81 o 
   8   2   2      901.51      858.81     20.38 o 
   9   2   2        8.19        3.64      3.23 o 
  10   2   2       63.27       55.33      8.33 o 
  11   2   2       10.67       17.94      9.06 o 
  12   2   2        9.87       25.06      3.78 o 
  13   2   2        2.98        3.64      2.98 o 
  14   2   2       47.20       97.83      6.21 o 
  15   2   2       78.13      130.71      5.25 o 
  16   2   2        0.41        1.83      1.49 o 
  17   2   2        1.05        3.84      1.47 o 
 -16   3   2        0.63        2.01      2.09 o 
 -15   3   2        0.84       -1.23      2.17 o 
 -14   3   2        5.61       12.75      3.26 o 
 -13   3   2       75.16       88.18      9.37 o 
 -12   3   2       38.59       30.86      6.20 o 
 -11   3   2       42.35       38.82      7.06 o 
 -10   3   2      278.45      224.33     14.36 o 
  -9   3   2       20.11       13.41      3.77 o 
  -8   3   2      153.74      139.26     11.59 o 
  -7   3   2      116.63      146.98     14.76 o 
  -6   3   2       43.49       48.97      6.84 o 
  -5   3   2     1006.21     1130.50     26.03 o 
  -4   3   2      866.10      993.33     22.82 o 
  -3   3   2      778.59      762.09     27.66 o 
  -2   3   2        0.94       18.19      3.05 o 
  -1   3   2      177.87      192.83     10.23 o 
   0   3   2      152.21      132.57      7.88 o 
   1   3   2       60.60       39.62      4.78 o 
   2   3   2       14.86       16.54      3.55 o 
   3   3   2      994.80      974.81     30.50 o 
   4   3   2      698.11      726.78     20.98 o 
   5   3   2      237.84      229.04     12.84 o 
   6   3   2      422.77      425.39     17.65 o 
   7   3   2     1082.20     1109.92     41.42 o 
   8   3   2       43.73       49.19      8.65 o 
   9   3   2        6.75        7.28      3.24 o 
  10   3   2       29.95       18.44      5.19 o 
  11   3   2        0.27        0.88      1.75 o 
  12   3   2       52.95       67.93      5.89 o 
  13   3   2       30.88       43.91      4.97 o 
  14   3   2        2.86        1.76      2.82 o 
  15   3   2        9.32        8.45      2.64 o 
  16   3   2        2.31        5.42      3.23 o 
 -15   4   2       20.47       22.72     13.01 o 
 -14   4   2        0.01       -2.50      2.72 o 
 -13   4   2        2.27        3.10      3.10 o 
 -12   4   2        0.05        0.28      4.23 o 
 -11   4   2      129.30      116.00     11.03 o 
 -10   4   2        0.24        1.78      5.90 o 
  -9   4   2      122.44      101.37     10.32 o 
  -8   4   2      149.31      136.13     12.56 o 
  -7   4   2      296.54      308.58     21.91 o 
  -6   4   2       53.08       47.10     11.16 o 
  -5   4   2      926.49      921.26     41.10 o 
  -4   4   2       64.00       78.36     13.50 o 
  -3   4   2       57.45       48.98      9.49 o 
  -2   4   2       56.14       41.28      9.24 o 
  -1   4   2        6.54       10.97      3.49 o 
   0   4   2       90.64       91.82     10.53 o 
   1   4   2       59.85       73.55      8.20 o 
   2   4   2      223.06      238.51     20.24 o 
   3   4   2       11.79       -4.49      8.60 o 
   4   4   2      235.61      222.30     20.89 o 
   5   4   2     1404.69     1353.62     51.19 o 
   6   4   2        7.20       -8.77      8.77 o 
   7   4   2        0.30        3.06      5.76 o 
   8   4   2       22.20       22.95      5.10 o 
   9   4   2       54.94       57.64      8.52 o 
  10   4   2       52.77       71.10      8.93 o 
  11   4   2      213.37      260.74     17.67 o 
  12   4   2        0.02       -0.79      5.36 o 
  13   4   2       16.44       22.84      5.63 o 
  14   4   2        0.53        0.53      3.64 o 
  15   4   2       23.21       51.67      5.41 o 
 -14   5   2        6.83       12.38      3.34 o 
 -13   5   2        4.43        9.11      4.06 o 
 -12   5   2        1.57        7.75      4.47 o 
 -11   5   2        4.21        3.33      4.36 o 
 -10   5   2       52.46       43.01      6.58 o 
  -9   5   2        6.69        3.53      4.60 o 
  -8   5   2       15.21       16.13      5.32 o 
  -7   5   2        2.06        6.61      4.01 o 
  -6   5   2       26.84       23.93      3.30 o 
  -5   5   2        6.50        7.96      2.48 o 
  -4   5   2       22.25       23.19      2.53 o 
  -3   5   2      362.39      351.21      8.86 o 
  -2   5   2      491.45      493.57     10.34 o 
  -1   5   2       46.61       41.04      2.98 o 
   0   5   2      214.92      197.32      7.12 o 
   1   5   2        0.02       -1.42      2.43 o 
   2   5   2       22.41       30.19      3.35 o 
   3   5   2       65.89       67.95      4.13 o 
   4   5   2      201.16      181.87      6.34 o 
   5   5   2      274.36      295.79     10.08 o 
   6   5   2       12.23        9.90      4.35 o 
   7   5   2       44.27       47.07      7.42 o 
   8   5   2       20.60       21.38      5.97 o 
   9   5   2        1.48       -2.74      4.54 o 
  10   5   2       82.52       82.23      9.07 o 
  11   5   2       36.17       42.91      4.53 o 
  12   5   2        0.06        1.54      1.85 o 
  13   5   2        1.84        1.64      3.25 o 
  14   5   2        1.28        1.90      2.04 o 
 -12   6   2        0.43       -2.18      2.32 o 
 -11   6   2        0.23       -2.16      2.16 o 
 -10   6   2       26.03       25.85      5.35 o 
  -9   6   2        1.97       -0.95      4.72 o 
  -8   6   2       58.55       73.67      8.38 o 
  -7   6   2        1.66        4.08      4.36 o 
  -6   6   2       27.28       28.19      6.42 o 
  -5   6   2        2.75        5.80      2.66 o 
  -4   6   2       10.35        8.28      2.96 o 
  -3   6   2        0.23        3.37      3.54 o 
  -2   6   2        0.40        1.52      2.85 o 
  -1   6   2        0.41       -3.09      3.09 o 
   0   6   2        0.18       -2.35      3.15 o 
   1   6   2        8.21       10.30      2.84 o 
   2   6   2       51.76       49.77      4.32 o 
   3   6   2        3.33        4.37      2.95 o 
   4   6   2       94.76      116.52      5.91 o 
   5   6   2       24.90       24.19      3.03 o 
   6   6   2       77.15       92.51     10.02 o 
   7   6   2        1.19        2.87      4.68 o 
   8   6   2        6.69        2.57      4.61 o 
   9   6   2        0.13        7.53      4.76 o 
  10   6   2        0.02        2.18      2.41 o 
  11   6   2       13.24       14.50      2.53 o 
  12   6   2        7.31        9.27      2.68 o 
  -9   7   2       12.70        8.45      3.27 o 
  -8   7   2        0.16       -1.57      3.46 o 
  -7   7   2        1.04       -0.44      1.86 o 
  -6   7   2       22.85       26.10      3.29 o 
  -5   7   2       19.42       14.00      3.28 o 
  -4   7   2       22.83       28.05      5.28 o 
  -3   7   2        0.76        0.25      3.07 o 
  -2   7   2       34.06       34.78      4.96 o 
  -1   7   2       74.90       75.04      5.89 o 
   0   7   2       48.95       48.17      5.01 o 
   1   7   2       28.98       33.30      4.54 o 
   2   7   2        0.90        0.33      2.68 o 
   3   7   2        3.81        2.73      2.49 o 
   4   7   2       31.50       30.08      3.76 o 
   5   7   2        0.31        0.61      1.96 o 
   6   7   2       15.82       14.33      4.84 o 
   7   7   2       10.42        3.99      3.73 o 
   8   7   2        6.80        9.02      2.75 o 
   9   7   2        4.09        5.01      1.86 o 
  -4   8   2        0.19       -0.13      1.97 o 
  -3   8   2        8.76        7.13      2.95 o 
  -2   8   2        0.60       -0.43      2.93 o 
  -1   8   2        1.12       -0.19      2.91 o 
   0   8   2        0.33       -2.95      2.95 o 
   1   8   2       24.70       25.68      4.51 o 
   2   8   2       16.00       16.25      3.62 o 
   3   8   2        8.44       -0.07      2.37 o 
   4   8   2        7.38        3.32      2.06 o 
 -17   0   3        0.01        1.40      2.94 o 
 -15   0   3       94.09        8.72      5.10 o 
 -11   0   3      665.86      751.39     18.92 o 
  -9   0   3       25.98       26.96      9.68 o 
  -7   0   3      460.93      388.16     22.04 o 
  -5   0   3     3803.48     4120.97     57.23 o 
  -3   0   3    10112.05     9894.75     70.53 o 
  -1   0   3     2492.58     2447.63     28.98 o 
   1   0   3      179.79      181.53      8.61 o 
   3   0   3     8962.31     7968.61     67.28 o 
   5   0   3     3009.14     2909.52     49.50 o 
   7   0   3     3681.04     3640.31     66.40 o 
   9   0   3        0.19        8.56      5.35 o 
  11   0   3      313.28      317.48     26.64 o 
  13   0   3       34.68       41.03      6.84 o 
  15   0   3       24.33       31.22      5.30 o 
  17   0   3        4.32       16.08      3.45 o 
 -17   1   3       40.98       65.08      3.11 o 
 -16   1   3        0.02       -2.80      4.26 o 
 -15   1   3       15.60        0.09      3.68 o 
 -14   1   3        6.36       -2.20      4.50 o 
 -13   1   3      103.04        2.29      5.01 o 
 -12   1   3      114.52      125.45     40.04 o 
 -11   1   3      473.10      567.02     17.92 o 
 -10   1   3      300.46      384.68     19.38 o 
  -9   1   3      210.56      217.49     14.09 o 
  -8   1   3      228.28      295.92     12.79 o 
  -7   1   3     1292.86     1521.81     36.07 o 
  -6   1   3       15.55       29.29      4.14 o 
  -5   1   3     1918.21     2170.95     23.55 o 
  -4   1   3     1031.23      952.16     14.32 o 
  -3   1   3       46.83       50.24      5.08 o 
  -2   1   3        1.87        6.91      1.82 o 
  -1   1   3      108.44      160.34      5.21 o 
   0   1   3      559.92      603.95      8.20 o 
   1   1   3     4439.27     4422.90     51.26 o 
   2   1   3     6070.47     5818.26     42.38 o 
   3   1   3      736.33      760.77     14.89 o 
   4   1   3      107.91      113.60      7.05 o 
   5   1   3     2637.86     2757.22     34.88 o 
   6   1   3       95.76       93.41      7.62 o 
   7   1   3      358.46      311.30     14.47 o 
   8   1   3      138.73      144.08     14.20 o 
   9   1   3       65.51      105.73     14.66 o 
  10   1   3      444.91      488.06     21.19 o 
  11   1   3        2.31       -1.01     10.83 o 
  12   1   3       54.07       74.11      5.78 o 
  13   1   3      150.52      266.13     10.08 o 
  14   1   3       14.24       25.80      4.35 o 
  15   1   3       58.64       83.53      5.50 o 
  16   1   3        1.35        3.70      2.01 o 
  17   1   3       24.78       20.09      1.92 o 
 -17   2   3        1.52        2.03      2.04 o 
 -16   2   3        9.86       15.93      1.96 o 
 -15   2   3       58.25       75.23     49.82 o 
 -13   2   3       18.78        2.53      5.27 o 
 -12   2   3        2.33        0.90      4.71 o 
 -11   2   3        9.30        2.56      4.72 o 
 -10   2   3        0.60       -0.90      2.09 o 
  -9   2   3        0.02        6.59      2.68 o 
  -8   2   3      353.64      354.02     13.16 o 
  -7   2   3       62.79       59.68      5.68 o 
  -6   2   3      114.04      108.69      6.68 o 
  -5   2   3      359.18      375.93     10.70 o 
  -4   2   3      171.31      160.88      6.56 o 
  -3   2   3     4158.60     4191.02     28.21 o 
  -2   2   3     2185.98     2098.32     17.85 o 
  -1   2   3       69.45       88.92      5.89 o 
   0   2   3      861.54      846.82     17.97 o 
   1   2   3     1512.38     1498.70     32.46 o 
   2   2   3      315.58      327.33     16.41 o 
   3   2   3      247.08      262.13     16.02 o 
   4   2   3     1077.79     1174.32     34.04 o 
   5   2   3     1514.22     1555.43     41.60 o 
   6   2   3       19.63       26.64      4.64 o 
   7   2   3      385.66      423.29     16.57 o 
   8   2   3      373.84      386.83     14.13 o 
   9   2   3       44.95       80.85      7.58 o 
  10   2   3      271.15      325.16     12.61 o 
  11   2   3       19.58       16.28      3.80 o 
  12   2   3       64.52       74.90      5.91 o 
  13   2   3        1.71        5.84      4.03 o 
  14   2   3        7.94        7.70      2.68 o 
  15   2   3       16.25       21.51      2.66 o 
  16   2   3        0.27        1.03      1.86 o 
 -16   3   3        1.17        1.73      2.16 o 
 -15   3   3        0.37        1.22      2.79 o 
 -14   3   3        3.10        0.37      2.40 o 
 -13   3   3       14.68       23.14      5.88 o 
 -12   3   3       16.20       10.37      5.69 o 
 -11   3   3        5.45        2.33      5.06 o 
 -10   3   3      309.45      357.50     17.23 o 
  -9   3   3       38.58       38.47      5.08 o 
  -8   3   3      354.96      386.17     18.99 o 
  -7   3   3      120.10      133.77     10.93 o 
  -6   3   3        5.21        4.16      3.67 o 
  -5   3   3        7.49        7.09      3.77 o 
  -4   3   3        7.02       12.42      4.38 o 
  -3   3   3      144.41      110.62      8.25 o 
  -2   3   3       48.37       97.35     23.47 o 
  -1   3   3        6.32        9.57      5.08 o 
   0   3   3     1557.91     1506.69     25.90 o 
   1   3   3      517.38      479.56     14.50 o 
   2   3   3       25.60       33.73      7.64 o 
   3   3   3      542.85      584.38     25.78 o 
   4   3   3        9.54       14.42      7.40 o 
   5   3   3        7.28        8.26      6.76 o 
   6   3   3      487.72      496.60     20.10 o 
   7   3   3       13.10       -4.73      6.62 o 
   8   3   3        8.15        1.37      3.92 o 
   9   3   3        3.01        7.89      2.97 o 
  10   3   3      171.26      210.28      9.04 o 
  11   3   3        4.56        2.58      2.87 o 
  12   3   3      140.16      208.18      9.24 o 
  13   3   3        3.12        0.84      2.50 o 
  14   3   3       10.45       15.43      3.43 o 
  15   3   3       20.62       26.78      3.14 o 
  16   3   3        3.17        6.87      2.81 o 
 -15   4   3        2.88        2.39      6.33 o 
 -14   4   3        0.52        0.71      2.53 o 
 -13   4   3        2.30       -2.78      3.16 o 
 -12   4   3       39.66       48.98      7.49 o 
 -11   4   3       17.50       17.49      6.04 o 
 -10   4   3       84.39       92.01      9.58 o 
  -9   4   3       36.98       51.60      8.37 o 
  -8   4   3      115.35      121.42      6.56 o 
  -7   4   3       16.02       14.61      3.17 o 
  -6   4   3       70.75       65.07     13.52 o 
  -5   4   3       26.08       37.07      8.99 o 
  -4   4   3        0.40        1.01      5.06 o 
  -3   4   3      107.57      113.87     14.06 o 
  -2   4   3      727.04      693.14     38.83 o 
  -1   4   3       99.25      132.92      8.04 o 
   0   4   3      716.19      733.35     17.42 o 
   1   4   3       18.05       15.16      9.68 o 
   2   4   3     1457.05     1556.27     32.78 o 
   3   4   3       31.75       43.71      7.41 o 
   4   4   3        1.80       19.22      9.18 o 
   5   4   3       56.88       53.60     13.23 o 
   6   4   3        0.78        7.55      7.37 o 
   7   4   3        3.18       -6.21      8.25 o 
   8   4   3      263.66      273.94     13.28 o 
   9   4   3       47.64       39.27      6.32 o 
  10   4   3       35.18       47.94      4.93 o 
  11   4   3       37.29       42.48      4.78 o 
  12   4   3        0.10       -0.83      2.84 o 
  13   4   3       10.86       14.35      4.95 o 
  14   4   3        2.36        7.58      3.26 o 
  15   4   3        0.83        2.35      2.62 o 
 -14   5   3        2.18        4.49      2.13 o 
 -13   5   3        8.85        8.61      3.50 o 
 -12   5   3        4.92        3.11      3.35 o 
 -11   5   3        5.95        1.65      3.98 o 
 -10   5   3        6.95        7.51      4.59 o 
  -9   5   3       71.34       65.80      8.64 o 
  -8   5   3       90.23       85.89      7.50 o 
  -7   5   3        0.52       -0.04      3.25 o 
  -6   5   3       39.36       34.97      4.25 o 
  -5   5   3       53.73       47.39      3.31 o 
  -4   5   3      174.12      183.73      5.73 o 
  -3   5   3       10.76        7.81      2.05 o 
  -2   5   3        2.49        2.58      2.02 o 
  -1   5   3      117.48      112.32      6.43 o 
   0   5   3      282.61      284.54      7.22 o 
   1   5   3      168.21      178.33      6.43 o 
   2   5   3        9.21        8.91      2.79 o 
   3   5   3      196.69      200.27      6.52 o 
   4   5   3        4.66        6.05      2.03 o 
   5   5   3       29.89       45.54      6.72 o 
   6   5   3        0.58       -3.41      3.96 o 
   7   5   3        0.18       -0.31      4.60 o 
   8   5   3       19.27       24.76      5.71 o 
   9   5   3        5.23        4.01      4.78 o 
  10   5   3      103.50      136.65      7.99 o 
  11   5   3       14.99       17.88      3.41 o 
  12   5   3       20.18       31.50      3.21 o 
  13   5   3        0.98        2.64      3.37 o 
 -12   6   3        0.56        1.87      2.15 o 
 -11   6   3        1.14        0.33      0.77 o 
 -10   6   3        0.06        1.36      3.60 o 
  -9   6   3       17.97       18.74      4.91 o 
  -8   6   3       22.95       28.65      5.60 o 
  -7   6   3        8.36        8.87      3.02 o 
  -6   6   3        2.65        4.96      3.24 o 
  -5   6   3       75.76       73.76      6.15 o 
  -4   6   3       17.65       23.44      3.62 o 
  -3   6   3       33.72       39.38      3.33 o 
  -2   6   3        5.30        4.74      2.57 o 
  -1   6   3        9.11        6.32      3.05 o 
   0   6   3       53.35       46.67      7.65 o 
   1   6   3        1.81       -1.65      3.28 o 
   2   6   3       58.07       55.03      4.45 o 
   3   6   3        1.62        3.58      2.50 o 
   4   6   3        2.95       -2.15      2.15 o 
   5   6   3        0.55        2.37      3.01 o 
   6   6   3       89.48       87.13      9.77 o 
   7   6   3       23.44       24.61      6.86 o 
   8   6   3       32.00       39.86      6.43 o 
   9   6   3        6.94        9.27      3.25 o 
  10   6   3        2.39        1.66      2.29 o 
  11   6   3        1.69        1.82      2.03 o 
  12   6   3        3.91        9.55      2.31 o 
  -9   7   3        2.24        1.46      2.55 o 
  -8   7   3       12.74       10.57      3.38 o 
  -7   7   3       10.22        6.57      2.29 o 
  -6   7   3       54.20       68.88      4.99 o 
  -5   7   3        8.34        6.13      3.30 o 
  -4   7   3       14.66       16.80      4.45 o 
  -3   7   3        0.52       -1.10      4.05 o 
  -2   7   3       34.92       36.03      4.63 o 
  -1   7   3       56.30       40.22      4.87 o 
   0   7   3        8.87        1.02      4.05 o 
   1   7   3        5.54        3.65      2.85 o 
   2   7   3       13.25       10.14      3.64 o 
   3   7   3        5.01        8.88      3.11 o 
   4   7   3       46.69       57.14      4.42 o 
   5   7   3       11.79        8.34      3.38 o 
   6   7   3        2.31        1.41      3.80 o 
   7   7   3       10.50        3.96      2.54 o 
   8   7   3       24.80       32.88      3.08 o 
   9   7   3        2.33        3.03      2.50 o 
  -4   8   3       11.57       13.08      2.93 o 
  -3   8   3        5.07        4.69      2.31 o 
  -2   8   3        7.86        5.94      2.87 o 
  -1   8   3        3.39       -0.34      2.68 o 
   0   8   3        5.91        6.35      3.04 o 
   1   8   3        2.46        2.78      3.08 o 
   2   8   3        0.51        0.78      2.82 o 
 -14   0   4        3.96       -0.02      4.17 o 
 -12   0   4      144.48      136.73     97.78 o 
 -10   0   4      207.66      265.95     24.02 o 
  -8   0   4      292.66      236.22     19.07 o 
  -6   0   4     9565.79    11149.76    107.67 o 
  -4   0   4     3986.74     4202.46     54.86 o 
  -2   0   4     3881.74     3671.00     43.07 o 
   0   0   4    13095.78    12040.21     50.58 o 
   2   0   4    25548.68    23735.29    115.88 o 
   4   0   4     2385.85     2436.79     43.55 o 
   6   0   4      468.31      523.04     24.07 o 
   8   0   4      844.95      872.41     36.04 o 
  10   0   4      152.45      203.79     10.03 o 
  12   0   4        2.92       -0.15      4.38 o 
  14   0   4      209.00      225.79     12.88 o 
  16   0   4       60.03       56.00      6.45 o 
 -17   1   4        2.47        5.45      1.51 o 
 -16   1   4        3.70       -0.10      2.49 o 
 -15   1   4       19.04       -1.68      4.28 o 
 -14   1   4        1.30        0.72      5.52 o 
 -13   1   4       97.75       96.21     72.24 o 
 -12   1   4      104.69      151.28     14.35 o 
 -11   1   4       19.47       17.91      3.20 o 
 -10   1   4      203.21      300.55      8.56 o 
  -9   1   4       31.21       22.88      5.80 o 
  -8   1   4     1248.15     1517.67     33.37 o 
  -7   1   4      119.00      119.75      9.07 o 
  -6   1   4       11.00       30.28      3.84 o 
  -5   1   4     2509.02     2691.28     27.43 o 
  -4   1   4      237.61      232.41      7.74 o 
  -3   1   4       64.36       39.21      4.25 o 
  -2   1   4        4.82       -0.27      2.14 o 
  -1   1   4     2535.92     2415.15     23.21 o 
   0   1   4      933.52      944.54     12.81 o 
   1   1   4     2990.58     2890.56     24.50 o 
   2   1   4     1539.93     1468.25     26.25 o 
   3   1   4     2499.12     2420.48     84.40 o 
   4   1   4      462.92      518.69     14.43 o 
   5   1   4      946.82      931.00     27.18 o 
   6   1   4      164.12      186.73     13.81 o 
   7   1   4       35.32       39.61      6.86 o 
   8   1   4      291.85      264.21     14.23 o 
   9   1   4        4.92       -4.64      4.64 o 
  10   1   4      421.94      430.49     10.17 o 
  11   1   4       12.48       14.78      3.23 o 
  12   1   4       45.89       69.54      5.63 o 
  13   1   4        7.14       11.55      3.75 o 
  14   1   4        6.11       14.15      3.28 o 
  15   1   4       48.49       68.46      5.21 o 
  16   1   4        2.99        9.43      1.98 o 
  17   1   4        4.34        4.58      1.24 o 
 -16   2   4       23.22       51.85      3.01 o 
 -15   2   4       51.65       47.11     32.59 o 
 -14   2   4       17.05       15.79      5.13 o 
 -13   2   4      114.22        7.91      3.64 o 
 -12   2   4       78.13       -1.45      5.91 o 
 -11   2   4       98.29       92.08      9.45 o 
 -10   2   4       91.61       74.22      4.77 o 
  -9   2   4       88.93       79.75      7.69 o 
  -8   2   4      439.81      438.31     14.64 o 
  -7   2   4       35.87       38.98      4.55 o 
  -6   2   4      657.24      811.08     17.35 o 
  -5   2   4     2313.13     2478.20     33.34 o 
  -4   2   4      393.22      393.34     10.36 o 
  -3   2   4     3418.34     3377.41     27.99 o 
  -2   2   4      411.19      374.86      8.13 o 
  -1   2   4      118.00      109.09      7.07 o 
   0   2   4       21.95        9.99      5.06 o 
   1   2   4      829.86      732.07     24.78 o 
   2   2   4       33.42       35.83      7.83 o 
   3   2   4      292.72      330.24     18.91 o 
   4   2   4     1130.98     1147.74     36.05 o 
   5   2   4     2273.12     2342.45     52.91 o 
   6   2   4       50.02       80.86     11.98 o 
   7   2   4     1117.31     1183.53     42.41 o 
   8   2   4      218.43      233.30     13.74 o 
   9   2   4        1.85       10.58      3.92 o 
  10   2   4      144.04      176.89      6.57 o 
  11   2   4        0.14        1.37      2.82 o 
  12   2   4        5.94        5.66      2.39 o 
  13   2   4       16.92       23.48      3.63 o 
  14   2   4       52.12       75.57      4.45 o 
  15   2   4        0.06        1.34      1.73 o 
  16   2   4        0.50        0.43      1.70 o 
 -16   3   4        6.11        4.27      4.07 o 
 -15   3   4       46.32       40.17     31.83 o 
 -14   3   4        2.72        2.33      6.35 o 
 -13   3   4        3.72       11.40      4.77 o 
 -12   3   4       46.66       59.84      7.96 o 
 -11   3   4       56.94       62.24      8.59 o 
 -10   3   4        1.09        1.67      4.54 o 
  -9   3   4       15.11       16.65      2.97 o 
  -8   3   4       25.77       26.80      6.08 o 
  -7   3   4     1014.26     1158.20     30.96 o 
  -6   3   4      205.23      195.64     12.47 o 
  -5   3   4     1152.84     1252.02     29.05 o 
  -4   3   4       74.96       63.92      6.84 o 
  -3   3   4       36.57       23.43      5.12 o 
  -2   3   4       22.85       30.89      5.23 o 
  -1   3   4     1589.17     1445.94     27.56 o 
   0   3   4       63.92       87.78     10.65 o 
   1   3   4      487.87      471.13     22.99 o 
   2   3   4        1.00       -5.67      6.10 o 
   3   3   4       20.21       27.12      8.30 o 
   4   3   4       64.99       57.63     10.38 o 
   5   3   4      883.11      818.26     34.58 o 
   6   3   4      460.82      463.85     26.98 o 
   7   3   4        0.21        0.57      8.64 o 
   8   3   4       75.07       58.71     10.62 o 
   9   3   4      131.74      141.98      6.44 o 
  10   3   4        1.20       -2.11      2.11 o 
  11   3   4       29.22       37.03      3.58 o 
  12   3   4       12.89       21.61      3.98 o 
  13   3   4       10.42       12.75      3.71 o 
  14   3   4       14.43       22.11      3.20 o 
  15   3   4       22.56       37.35      3.62 o 
 -15   4   4       14.40       14.76     10.68 o 
 -14   4   4        5.21        3.02      5.32 o 
 -13   4   4       64.18       49.83     35.04 o 
 -12   4   4       10.95        4.42      6.51 o 
 -11   4   4        6.88        3.73      4.66 o 
 -10   4   4        0.03       -0.76      3.95 o 
  -9   4   4       58.05       52.84      6.44 o 
  -8   4   4       67.90       73.14      7.55 o 
  -7   4   4        6.61        9.08      2.40 o 
  -6   4   4        3.45        5.52      2.79 o 
  -5   4   4      919.69      989.48     42.39 o 
  -4   4   4      197.10      207.29     20.03 o 
  -3   4   4     1361.72     1267.10     45.20 o 
  -2   4   4      165.90      168.85     11.54 o 
  -1   4   4        8.62        5.66      3.56 o 
   0   4   4      194.11      197.45     12.31 o 
   1   4   4        9.46       13.69      4.08 o 
   2   4   4      277.70      302.37     21.31 o 
   3   4   4       72.56       54.69      7.82 o 
   4   4   4       15.10       11.34     11.60 o 
   5   4   4      294.90      326.61     22.19 o 
   6   4   4       98.04       97.56      8.80 o 
   7   4   4      724.43      732.99     24.12 o 
   8   4   4       31.42       28.17      6.51 o 
   9   4   4        4.35        7.81      4.50 o 
  10   4   4       56.12       68.03      5.79 o 
  11   4   4       26.71       36.99      4.48 o 
  12   4   4       13.57       22.61      3.43 o 
  13   4   4       21.09       40.52      6.05 o 
  14   4   4        0.22        1.93      3.46 o 
 -13   5   4        1.84        3.09      2.97 o 
 -12   5   4        1.74        0.17      3.11 o 
 -11   5   4        1.51        1.52      4.13 o 
 -10   5   4       47.41       54.00      7.22 o 
  -9   5   4       83.05       88.81      6.78 o 
  -8   5   4      257.27      299.92     22.73 o 
  -7   5   4       30.89       33.65      5.59 o 
  -6   5   4      135.99      149.50      8.33 o 
  -5   5   4       59.66       65.30      4.59 o 
  -4   5   4       48.06       42.47      3.27 o 
  -3   5   4        4.58        2.44      1.71 o 
  -2   5   4       16.32       20.70      2.35 o 
  -1   5   4        2.30        9.13      2.32 o 
   0   5   4        0.75       -0.58      1.98 o 
   1   5   4       28.26       32.73      3.34 o 
   2   5   4      376.80      365.62      8.97 o 
   3   5   4       12.10       15.69      2.48 o 
   4   5   4      566.13      586.06     14.63 o 
   5   5   4      307.98      321.68     16.65 o 
   6   5   4       14.29       20.99      6.49 o 
   7   5   4        8.14        7.34      4.54 o 
   8   5   4        0.56       -0.06      3.31 o 
   9   5   4       16.49       20.06      3.92 o 
  10   5   4        1.84        2.08      2.43 o 
  11   5   4       21.56       33.20      3.60 o 
  12   5   4        4.65        9.77      2.33 o 
  13   5   4        7.51       11.18      2.82 o 
 -11   6   4       11.69       17.41      3.89 o 
 -10   6   4       34.64       43.67      5.79 o 
  -9   6   4       14.88        9.74      4.40 o 
  -8   6   4        0.84        2.40      2.03 o 
  -7   6   4        0.71        2.25      3.51 o 
  -6   6   4       81.57       84.16      6.23 o 
  -5   6   4        3.27        5.43      3.46 o 
  -4   6   4      295.80      295.14      8.77 o 
  -3   6   4      121.81      104.90      4.85 o 
  -2   6   4      250.50      260.86      7.25 o 
  -1   6   4      247.99      234.58     10.44 o 
   0   6   4       23.31       18.31      3.31 o 
   1   6   4        3.18        1.54      3.57 o 
   2   6   4        2.71        5.21      2.12 o 
   3   6   4       36.92       35.62      3.68 o 
   4   6   4       47.79       37.91      3.63 o 
   5   6   4       69.29       76.25      7.14 o 
   6   6   4        8.19       10.71      4.42 o 
   7   6   4        0.40       -5.11      5.11 o 
   8   6   4       21.30       28.22      3.85 o 
   9   6   4        2.25        0.34      2.65 o 
  10   6   4       16.48       24.77      4.28 o 
  11   6   4        8.05       10.80      1.93 o 
  -8   7   4       24.41       17.85      2.64 o 
  -7   7   4        7.47        7.93      3.05 o 
  -6   7   4       24.38       35.44      5.13 o 
  -5   7   4        3.94        2.12      3.42 o 
  -4   7   4        0.37       -1.14      3.45 o 
  -3   7   4       11.75       11.52      4.58 o 
  -2   7   4       37.89       25.20      5.53 o 
  -1   7   4        2.57        1.64      2.86 o 
   0   7   4        7.48        4.84      3.17 o 
   1   7   4      116.03      117.44      6.62 o 
   2   7   4       50.51       46.36      4.61 o 
   3   7   4       34.04       34.26      3.65 o 
   4   7   4       11.81       14.92      4.55 o 
   5   7   4        2.44        2.69      2.38 o 
   6   7   4       24.06       22.42      4.70 o 
   7   7   4       20.25       23.01      4.29 o 
   8   7   4        0.51        1.87      2.78 o 
   9   7   4        0.55        1.85      2.07 o 
  -4   8   4        0.98        1.82      2.22 o 
  -3   8   4       11.05        7.09      2.70 o 
  -2   8   4        3.16        4.13      2.84 o 
  -1   8   4       12.73       13.59      3.41 o 
   0   8   4       14.54       14.68      3.52 o 
   1   8   4       13.08       17.47      3.57 o 
   2   8   4        1.98        2.81      2.35 o 
 -17   0   5        0.93        1.22      2.42 o 
 -15   0   5       16.27       -0.31      4.31 o 
 -13   0   5      336.22      339.76    244.14 o 
 -11   0   5      397.26      386.87     14.39 o 
  -9   0   5      122.19      169.88     19.05 o 
  -7   0   5     1456.58     1678.18     47.12 o 
  -5   0   5      501.72      427.14     20.55 o 
  -3   0   5     7361.42     6753.29     69.30 o 
  -1   0   5     5162.05     4798.45     53.51 o 
   1   0   5    16087.75    14584.40     90.21 o 
   3   0   5      447.15      424.61     18.35 o 
   5   0   5        2.97        7.35      5.73 o 
   7   0   5     3654.14     3671.88     68.92 o 
   9   0   5      132.38      196.98     19.41 o 
  11   0   5        0.12       -0.02      3.96 o 
  13   0   5      123.53      199.91     12.90 o 
  15   0   5        2.69        2.31      3.82 o 
  17   0   5       29.43       48.57      3.98 o 
 -17   1   5        6.66       19.70      2.14 o 
 -16   1   5        2.40        1.70      5.97 o 
 -15   1   5       14.24       -0.81      4.50 o 
 -14   1   5        1.97       -2.14      5.64 o 
 -13   1   5       33.29       33.74      4.37 o 
 -12   1   5        6.91        3.71      2.55 o 
 -11   1   5       47.02       38.28      4.04 o 
 -10   1   5       35.52       50.49      3.48 o 
  -9   1   5       98.57       83.55      9.43 o 
  -8   1   5      485.13      504.53     20.08 o 
  -7   1   5       81.03       53.98      6.67 o 
  -6   1   5      265.53      281.13     13.05 o 
  -5   1   5       15.35        8.93      3.17 o 
  -4   1   5       57.45       56.24      5.65 o 
  -3   1   5      647.41      679.59     15.53 o 
  -2   1   5      284.05      243.08      8.85 o 
  -1   1   5       50.61       51.04      3.23 o 
   0   1   5       52.34       61.48      3.77 o 
   1   1   5     1097.20     1076.31     17.04 o 
   2   1   5      158.98      146.37      7.10 o 
   3   1   5      212.79      204.56      9.19 o 
   4   1   5      546.79      476.62     20.45 o 
   5   1   5     1203.65     1162.90     37.77 o 
   6   1   5      189.75      201.34     11.22 o 
   7   1   5       11.98       33.02      5.61 o 
   8   1   5       63.52       57.97      8.26 o 
   9   1   5       68.66       81.00      9.63 o 
  10   1   5       52.14       70.73      4.99 o 
  11   1   5       11.54        9.41      3.22 o 
  12   1   5       21.04       17.21      3.95 o 
  13   1   5       21.58       18.08      4.02 o 
  14   1   5        0.03        4.90      2.89 o 
  15   1   5       21.88       26.36      2.78 o 
  16   1   5       15.42       27.20      2.42 o 
  17   1   5        1.85       -0.17      1.89 o 
 -16   2   5       27.61       34.78      2.30 o 
 -15   2   5        7.20        1.59      2.57 o 
 -14   2   5       33.18       43.39      6.63 o 
 -13   2   5      152.73      149.67    109.91 o 
 -12   2   5       31.88       20.15     17.46 o 
 -11   2   5       89.59       87.67      8.81 o 
 -10   2   5      722.17      892.55     27.21 o 
  -9   2   5       64.21       92.31      8.74 o 
  -8   2   5        2.06        6.57      6.25 o 
  -7   2   5        3.80        0.09      3.25 o 
  -6   2   5      440.34      471.76     13.72 o 
  -5   2   5       62.14       62.85      5.42 o 
  -4   2   5      829.63      879.42     15.98 o 
  -3   2   5     1362.68     1342.28     21.00 o 
  -2   2   5     2818.22     3036.15     83.82 o 
  -1   2   5      211.64      202.80     13.99 o 
   0   2   5     1229.38     1155.22     32.74 o 
   1   2   5      128.47      132.55     12.24 o 
   2   2   5     1285.47     1212.30     35.35 o 
   3   2   5      720.03      668.16     15.08 o 
   4   2   5      149.03      186.43      9.33 o 
   5   2   5       15.57       16.97      4.21 o 
   6   2   5      218.68      210.13     18.29 o 
   7   2   5      300.74      275.25     21.81 o 
   8   2   5      281.99      269.15     21.94 o 
   9   2   5        7.93       12.75      3.90 o 
  10   2   5      356.34      434.06      9.13 o 
  11   2   5        0.01        3.71      2.03 o 
  12   2   5       31.16       60.32      5.19 o 
  13   2   5       50.61       95.62      5.84 o 
  14   2   5        9.98       16.87      2.52 o 
  15   2   5       21.83       25.42      2.42 o 
  16   2   5        2.07        5.06      3.66 o 
 -16   3   5        0.32        1.62      2.59 o 
 -15   3   5        5.45       10.42      5.03 o 
 -14   3   5        0.49        0.06      5.65 o 
 -13   3   5        1.88        8.63      5.46 o 
 -12   3   5        8.75       17.76      5.50 o 
 -11   3   5       18.76       26.47      5.86 o 
 -10   3   5        1.44        4.37      3.93 o 
  -9   3   5       48.30       48.72      3.37 o 
  -8   3   5      165.24      176.49      7.30 o 
  -7   3   5      605.34      671.92     24.05 o 
  -6   3   5      311.16      312.52     15.99 o 
  -5   3   5        6.81        4.42      2.99 o 
  -4   3   5       12.07       14.30      4.72 o 
  -3   3   5      210.05      242.23     12.64 o 
  -2   3   5     1010.37     1095.82     44.57 o 
  -1   3   5      593.51      575.69     26.67 o 
   0   3   5      213.56      217.89     17.28 o 
   1   3   5     1647.59     1585.87     44.20 o 
   2   3   5     3575.94     3361.75     65.91 o 
   3   3   5      528.53      473.95     26.34 o 
   4   3   5      259.24      242.94     18.80 o 
   5   3   5        1.90        1.65      7.91 o 
   6   3   5       54.90       58.68     10.23 o 
   7   3   5        3.11        1.09      7.62 o 
   8   3   5       26.34       21.62      3.96 o 
   9   3   5       43.70       49.94      6.55 o 
  10   3   5       24.26       31.04      3.93 o 
  11   3   5       26.35       34.37      3.49 o 
  12   3   5       67.32       93.13      4.78 o 
  13   3   5       48.17       70.05      5.22 o 
  14   3   5        6.13       17.87      2.86 o 
  15   3   5        3.82        2.21      1.35 o 
 -15   4   5       10.71       -0.29      2.76 o 
 -14   4   5        3.46        4.01      5.04 o 
 -13   4   5       17.08       28.00      5.03 o 
 -12   4   5       33.07       33.45      5.62 o 
 -11   4   5       27.61       33.00      5.96 o 
 -10   4   5      203.23      297.18     26.87 o 
  -9   4   5        2.12        1.45      1.80 o 
  -8   4   5      106.24      101.93      8.28 o 
  -7   4   5      210.71      230.48      8.77 o 
  -6   4   5      927.00      959.60     13.97 o 
  -5   4   5        5.11        1.84      2.40 o 
  -4   4   5      129.18      129.09     15.43 o 
  -3   4   5      210.52      229.73     14.24 o 
  -2   4   5       37.60       41.16     10.67 o 
  -1   4   5      228.00      181.41     17.60 o 
   0   4   5     2524.07     2444.93     59.89 o 
   1   4   5       34.12       38.20     10.02 o 
   2   4   5      299.25      287.57     22.90 o 
   3   4   5       25.13       24.93      8.25 o 
   4   4   5      155.49      133.40     15.25 o 
   5   4   5       28.58       36.22      7.25 o 
   6   4   5      120.94      138.91      8.18 o 
   7   4   5        0.38       -4.03      4.56 o 
   8   4   5        1.49       -2.01      2.01 o 
   9   4   5       50.52       50.08      5.20 o 
  10   4   5      232.70      304.95     29.20 o 
  11   4   5       13.19       21.84      3.84 o 
  12   4   5       59.06       94.42      9.48 o 
  13   4   5        7.15        9.55      4.01 o 
  14   4   5       29.10       44.78      4.43 o 
 -13   5   5        1.04        1.47      2.30 o 
 -12   5   5        5.87        6.86      3.31 o 
 -11   5   5        5.73       11.03      3.87 o 
 -10   5   5        0.36        2.22      3.99 o 
  -9   5   5      182.55      220.47      9.02 o 
  -8   5   5        4.54       10.64      5.41 o 
  -7   5   5      105.04      110.82      7.17 o 
  -6   5   5       31.09       32.50      4.40 o 
  -5   5   5      180.76      166.34      6.73 o 
  -4   5   5       69.99       57.84      4.52 o 
  -3   5   5       65.35       61.42      3.65 o 
  -2   5   5       22.91       24.09      2.88 o 
  -1   5   5      263.84      245.78      6.82 o 
   0   5   5      201.76      199.54      7.16 o 
   1   5   5       99.55       97.09      4.96 o 
   2   5   5      143.67      151.39      6.08 o 
   3   5   5      122.06      124.13      6.56 o 
   4   5   5       65.86       82.13      9.32 o 
   5   5   5      232.89      257.34     14.94 o 
   6   5   5       70.69       70.49      8.27 o 
   7   5   5       71.49       88.97      9.56 o 
   8   5   5       56.16       69.74      6.67 o 
   9   5   5        2.67        0.04      2.41 o 
  10   5   5       10.11       15.23      3.47 o 
  11   5   5       28.76       35.16      3.73 o 
  12   5   5        0.61        0.69      3.58 o 
 -11   6   5       25.02       40.09      3.91 o 
 -10   6   5       17.20       24.73      4.39 o 
  -9   6   5        2.66        2.68      3.60 o 
  -8   6   5        2.97        1.04      2.35 o 
  -7   6   5        3.20        5.19      5.57 o 
  -6   6   5       32.70       35.60      4.47 o 
  -5   6   5       17.20       26.72      5.09 o 
  -4   6   5       48.89       51.20      4.33 o 
  -3   6   5      184.70      160.36      8.14 o 
  -2   6   5       28.03       25.09      3.33 o 
  -1   6   5      503.71      460.14     14.42 o 
   0   6   5        9.92       11.05      3.41 o 
   1   6   5      127.71      146.73      8.62 o 
   2   6   5        6.24        7.02      2.40 o 
   3   6   5        3.29        5.74      2.44 o 
   4   6   5        0.15       -0.49      2.63 o 
   5   6   5       91.47      104.38      9.60 o 
   6   6   5        2.58        7.05      4.25 o 
   7   6   5       78.13       91.80      6.44 o 
   8   6   5       11.65       10.68      3.16 o 
   9   6   5       22.94       33.40      4.61 o 
  10   6   5       18.00       25.08      2.80 o 
  11   6   5        8.88       17.43      2.79 o 
  -8   7   5       15.72       10.29      2.23 o 
  -7   7   5        7.71       11.41      3.05 o 
  -6   7   5       31.20       30.38      4.67 o 
  -5   7   5       18.23       13.01      4.12 o 
  -4   7   5       21.35       22.00      5.23 o 
  -3   7   5        0.91       -1.93      4.08 o 
  -2   7   5        2.76        5.52      4.41 o 
  -1   7   5        0.22       -1.88      4.08 o 
   0   7   5       40.79       40.06      6.48 o 
   1   7   5        9.20       10.45      4.46 o 
   2   7   5       13.76        9.56      3.02 o 
   3   7   5       15.46       15.75      3.36 o 
   4   7   5       32.47       30.28      3.50 o 
   5   7   5       11.19       15.00      4.06 o 
   6   7   5       20.12       26.80      4.47 o 
   7   7   5        8.87        9.63      3.21 o 
   8   7   5        0.24       -1.34      2.58 o 
   9   7   5        1.80        0.02      1.79 o 
  -3   8   5        6.23        6.73      2.36 o 
  -2   8   5       18.73       16.21      3.55 o 
  -1   8   5        6.84        7.03      3.11 o 
   0   8   5        0.68        2.25      2.28 o 
   1   8   5        5.35        6.25      2.58 o 
 -12   0   6      108.64       80.11     55.69 o 
 -10   0   6      634.61      695.46     13.86 o 
  -8   0   6      806.37      893.17     38.68 o 
  -6   0   6       36.04       55.69      9.39 o 
  -4   0   6      612.72      521.17     22.69 o 
  -2   0   6        8.85       16.63      5.46 o 
   0   0   6     5539.60     5634.72     59.38 o 
   2   0   6    10373.29    10040.68     87.98 o 
   4   0   6      342.46      355.66     19.25 o 
   6   0   6       78.11       86.64     12.33 o 
   8   0   6      153.13      154.61     16.53 o 
  10   0   6      383.76      411.96     14.69 o 
  12   0   6      291.70      334.78     16.27 o 
  14   0   6        0.10        2.44      3.98 o 
  16   0   6        0.24       -2.82      2.86 o 
 -17   1   6        0.01        0.61      2.08 o 
 -16   1   6       10.09       27.66      3.88 o 
 -15   1   6       14.43       -0.56      3.33 o 
 -14   1   6        0.17        3.05      5.11 o 
 -13   1   6        7.75       10.47      3.75 o 
 -12   1   6       10.01        1.98      2.27 o 
 -11   1   6        4.08        1.35      1.93 o 
 -10   1   6       21.82       25.29      4.84 o 
  -9   1   6      272.43      277.66     18.58 o 
  -8   1   6       48.24       24.57      6.41 o 
  -7   1   6       25.07       36.46      5.80 o 
  -6   1   6     1349.92     1504.98     30.55 o 
  -5   1   6       16.87       10.74      4.27 o 
  -4   1   6        5.31        4.76      2.62 o 
  -3   1   6      584.98      528.29     14.95 o 
  -2   1   6        3.28        4.09      3.05 o 
  -1   1   6      989.82     1038.38     14.32 o 
   0   1   6       39.76       61.66      4.89 o 
   1   1   6     1546.25     1522.56     22.80 o 
   2   1   6     2730.70     2765.44     32.01 o 
   3   1   6        2.02       14.79     11.03 o 
   4   1   6      112.11      111.74      7.77 o 
   5   1   6       12.11       10.28      3.96 o 
   6   1   6      324.71      326.70     14.58 o 
   7   1   6        1.64       -2.76      3.46 o 
   8   1   6       34.98       27.73      5.66 o 
   9   1   6       18.64       18.99      3.85 o 
  10   1   6       56.78       86.86      5.42 o 
  11   1   6       44.01       58.00      5.51 o 
  12   1   6       10.79       20.59      4.04 o 
  13   1   6        6.15        4.37      3.94 o 
  14   1   6       86.40       94.00      5.96 o 
  15   1   6        8.71       18.83      2.40 o 
  16   1   6       70.46       98.89      4.34 o 
 -16   2   6        0.48        2.93      1.07 o 
 -15   2   6        1.39        1.68      2.62 o 
 -14   2   6       19.51       17.76     14.90 o 
 -13   2   6       97.09      100.96     68.56 o 
 -12   2   6        3.45        4.76      3.34 o 
 -11   2   6       48.85       43.85      6.39 o 
 -10   2   6      759.31      889.98     16.27 o 
  -9   2   6      211.70      210.07      7.63 o 
  -8   2   6      315.27      395.76     29.63 o 
  -7   2   6       32.64       35.35      6.35 o 
  -6   2   6       54.14       62.14      6.60 o 
  -5   2   6      191.58      236.11     11.57 o 
  -4   2   6       24.35       19.79      3.94 o 
  -3   2   6      610.01      631.30     15.74 o 
  -2   2   6      693.47      755.92     27.27 o 
  -1   2   6     4312.76     4305.18     66.92 o 
   0   2   6     2131.01     2000.59     45.96 o 
   1   2   6        3.96       -0.52      6.35 o 
   2   2   6      928.97      817.22     31.36 o 
   3   2   6      145.50      158.23     15.45 o 
   4   2   6        9.21       -0.56      4.91 o 
   5   2   6       79.01       96.95     13.20 o 
   6   2   6        2.18        3.86      4.29 o 
   7   2   6        7.44       13.67      9.75 o 
   8   2   6      327.31      321.72     25.40 o 
   9   2   6      251.94      312.89      7.74 o 
  10   2   6      210.27      227.00      7.24 o 
  11   2   6       20.38       22.03      2.43 o 
  12   2   6       47.14       59.78      5.14 o 
  13   2   6        2.65        5.12      2.89 o 
  14   2   6        3.30        2.57      1.68 o 
  15   2   6       18.55       22.91      2.38 o 
  16   2   6       19.71       31.14      3.57 o 
 -16   3   6        0.84       -1.20      2.58 o 
 -15   3   6        4.05        1.75      1.99 o 
 -14   3   6        0.24       -2.02      2.52 o 
 -13   3   6       27.34       52.66      7.10 o 
 -12   3   6       10.45        5.53      4.02 o 
 -11   3   6       58.92       82.51      8.64 o 
 -10   3   6      130.11      130.73      5.87 o 
  -9   3   6      168.01      188.29      6.69 o 
  -8   3   6      292.10      304.01      7.54 o 
  -7   3   6      131.96      137.33      8.37 o 
  -6   3   6       56.28       67.86     12.84 o 
  -5   3   6      384.51      418.93     26.30 o 
  -4   3   6      395.45      371.21     23.87 o 
  -3   3   6      140.32      110.77     12.60 o 
  -2   3   6      101.68      128.24     14.12 o 
  -1   3   6      108.38       93.16     12.49 o 
   0   3   6        0.07       -1.33      7.02 o 
   1   3   6      101.05       55.15     10.43 o 
   2   3   6        9.15       11.48      7.09 o 
   3   3   6        1.58        8.82      7.47 o 
   4   3   6       71.00       57.41     10.95 o 
   5   3   6      189.29      198.70     18.50 o 
   6   3   6      490.41      451.04     28.18 o 
   7   3   6      214.51      213.81     10.38 o 
   8   3   6       19.30       15.69      4.21 o 
   9   3   6      111.96      117.73      6.65 o 
  10   3   6       11.20       10.70      2.54 o 
  11   3   6       19.37       33.89      3.45 o 
  12   3   6        5.34        8.34      2.08 o 
  13   3   6        0.90        1.55      3.59 o 
  14   3   6        0.80        1.58      1.69 o 
 -14   4   6        2.26        2.08      3.07 o 
 -13   4   6       75.18      106.55     68.95 o 
 -12   4   6        6.99       11.05      4.24 o 
 -11   4   6      129.51      146.84     10.59 o 
 -10   4   6        1.56        2.07      4.01 o 
  -9   4   6       22.00       27.05      4.42 o 
  -8   4   6       24.83       26.16      4.23 o 
  -7   4   6      519.85      546.71     29.81 o 
  -6   4   6       60.87       53.27      5.84 o 
  -5   4   6       56.82       55.39      5.16 o 
  -4   4   6        1.39        1.86      2.62 o 
  -3   4   6      599.33      630.25     33.61 o 
  -2   4   6      160.16      162.30     17.39 o 
  -1   4   6     1077.47     1005.34     40.71 o 
   0   4   6        8.19        8.79      3.93 o 
   1   4   6       91.57      104.82     13.30 o 
   2   4   6        0.55       -8.21      8.21 o 
   3   4   6        1.39       -3.27      5.68 o 
   4   4   6        2.28       13.76      8.40 o 
   5   4   6      745.92      780.05     37.71 o 
   6   4   6       58.83       61.53      9.75 o 
   7   4   6       79.65       86.19      6.14 o 
   8   4   6       12.73        8.66      2.69 o 
   9   4   6       99.85      114.81      8.68 o 
  10   4   6        0.58        4.47      2.45 o 
  11   4   6        0.48       -2.57      2.57 o 
  12   4   6       17.37       29.48      4.85 o 
  13   4   6       42.51       69.28      5.59 o 
 -13   5   6        1.09       -0.78      3.18 o 
 -12   5   6        0.15        3.78      2.51 o 
 -11   5   6        9.10       17.53      4.73 o 
 -10   5   6        4.97        5.82      2.96 o 
  -9   5   6       33.81       46.94      5.85 o 
  -8   5   6       41.02       41.85      4.87 o 
  -7   5   6        5.35        5.26      3.87 o 
  -6   5   6       38.00       38.00      3.78 o 
  -5   5   6        1.68        5.78      2.80 o 
  -4   5   6       99.54       92.51      5.29 o 
  -3   5   6       58.60       49.30      3.95 o 
  -2   5   6       28.64       28.73      2.90 o 
  -1   5   6      351.06      336.92     10.25 o 
   0   5   6       59.22       61.17      4.37 o 
   1   5   6       32.75       15.64      2.59 o 
   2   5   6       36.76       40.28      3.47 o 
   3   5   6       17.44       28.75      5.57 o 
   4   5   6       51.80       60.79      6.55 o 
   5   5   6        0.43        9.10      2.98 o 
   6   5   6        0.40        4.98      3.45 o 
   7   5   6        8.65        8.99      3.43 o 
   8   5   6       15.37       18.51      4.08 o 
   9   5   6       16.69       23.49      3.64 o 
  10   5   6        1.20        5.19      2.37 o 
  11   5   6       20.24       24.90      3.18 o 
  12   5   6       17.36       18.92      3.07 o 
 -10   6   6        9.73       12.33      3.23 o 
  -9   6   6        1.45       -1.03      2.67 o 
  -8   6   6        2.08        3.08      3.62 o 
  -7   6   6        1.37        2.78      2.19 o 
  -6   6   6        2.80        3.85      2.60 o 
  -5   6   6        9.92       10.54      3.33 o 
  -4   6   6        4.51        5.76      2.56 o 
  -3   6   6        0.02        0.30      2.90 o 
  -2   6   6        6.67        7.69      5.99 o 
  -1   6   6       78.02       70.72      5.93 o 
   0   6   6       69.81       70.32      6.01 o 
   1   6   6        0.15        2.03      3.60 o 
   2   6   6       90.99       87.26      7.31 o 
   3   6   6        0.00        2.28      1.95 o 
   4   6   6       12.44       12.87      2.34 o 
   5   6   6       63.03       65.94      7.99 o 
   6   6   6        1.25        2.38      3.25 o 
   7   6   6        0.04        3.80      2.85 o 
   8   6   6       11.79       15.70      3.02 o 
   9   6   6        5.17       12.68      3.36 o 
  10   6   6        7.90       14.27      3.27 o 
  11   6   6        0.06        1.75      1.67 o 
  -7   7   6       54.45       54.20      4.96 o 
  -6   7   6       20.05       16.54      3.82 o 
  -5   7   6       16.55       15.56      3.89 o 
  -4   7   6        2.46       -0.54      3.61 o 
  -3   7   6        0.12        1.28      3.30 o 
  -2   7   6        5.98        2.72      4.23 o 
  -1   7   6       35.73       36.74      4.37 o 
   0   7   6        6.22        5.86      2.99 o 
   1   7   6        0.71       -0.19      2.42 o 
   2   7   6        7.05        2.01      2.81 o 
   3   7   6       32.67       41.19      3.85 o 
   4   7   6        6.36        8.03      3.40 o 
   5   7   6       11.91       15.02      3.63 o 
   6   7   6        1.06        1.60      2.62 o 
   7   7   6        0.73        1.36      2.52 o 
   8   7   6        0.31       -0.67      2.12 o 
  -2   8   6        0.38        5.69      2.13 o 
  -1   8   6       11.12        9.17      2.60 o 
   0   8   6        2.62        2.39      1.95 o 
 -13   0   7       10.00        8.49      4.38 o 
 -11   0   7      519.80      363.02    264.20 o 
  -9   0   7        1.73        5.53      4.00 o 
  -7   0   7      563.25      560.58     29.32 o 
  -5   0   7      771.65      790.35     30.83 o 
  -3   0   7      203.96      244.06     16.13 o 
  -1   0   7     1499.00     1501.16     24.46 o 
   1   0   7       77.99      119.13     10.03 o 
   3   0   7        8.65        1.78      4.89 o 
   5   0   7     8663.40     8405.29    100.28 o 
   7   0   7       32.59       36.47      9.64 o 
   9   0   7      280.10      294.07     12.45 o 
  11   0   7        0.18       -3.21      4.17 o 
  13   0   7        8.67        5.50      5.23 o 
  15   0   7      126.26      171.67      9.44 o 
 -14   1   7        1.65       -0.61      2.51 o 
 -13   1   7       67.37       70.33     30.61 o 
 -12   1   7        8.56        2.84      2.22 o 
 -11   1   7        0.21       -2.13      2.13 o 
 -10   1   7      567.11      670.20     23.23 o 
  -9   1   7      164.29      199.85      7.67 o 
  -8   1   7       18.61       20.01      6.59 o 
  -7   1   7      170.61      179.36     12.52 o 
  -6   1   7      329.17      325.41     15.44 o 
  -5   1   7      213.68      250.94     12.63 o 
  -4   1   7       78.39       83.12      7.38 o 
  -3   1   7     1875.80     1872.69     37.37 o 
  -2   1   7       12.07        5.75      3.75 o 
  -1   1   7       73.23       78.79      4.80 o 
   0   1   7      307.23      281.39     15.49 o 
   1   1   7        5.87       13.70      3.32 o 
   2   1   7      784.39      728.55     17.59 o 
   3   1   7      135.63      278.21     56.73 o 
   4   1   7     1213.56     1257.81     25.92 o 
   5   1   7        7.53        9.29      3.79 o 
   6   1   7       45.66       39.02      6.61 o 
   7   1   7     1319.35     1311.26     47.91 o 
   8   1   7       10.64       15.77      6.76 o 
   9   1   7       34.30       22.49      3.07 o 
  10   1   7       24.51       20.06      2.71 o 
  11   1   7      131.74      159.59      8.00 o 
  12   1   7       12.96        9.00      3.06 o 
  13   1   7       28.40       50.24      4.95 o 
  14   1   7        7.14        9.57      3.03 o 
  15   1   7        7.18       11.77      2.43 o 
  16   1   7        0.97        1.64      2.64 o 
 -16   2   7        1.33       -0.48      3.28 o 
 -14   2   7        0.91        0.43      4.14 o 
 -13   2   7        3.79       11.87      4.98 o 
 -12   2   7        2.27       -2.05      3.42 o 
 -11   2   7        0.30        4.81      3.14 o 
 -10   2   7        6.36       13.30      4.13 o 
  -9   2   7      151.93      193.93      7.70 o 
  -8   2   7      595.31      619.96     12.61 o 
  -7   2   7      157.27      154.78     17.78 o 
  -6   2   7      313.18      362.87     24.44 o 
  -5   2   7      283.90      287.68     21.69 o 
  -4   2   7      107.94       98.72     12.73 o 
  -3   2   7       44.81       46.02      8.73 o 
  -2   2   7      201.35      199.79     15.92 o 
  -1   2   7     1378.21     1347.01     28.51 o 
   0   2   7       53.50       52.58      9.88 o 
   1   2   7        5.83        3.54      6.16 o 
   2   2   7     1267.05     1261.41     40.60 o 
   3   2   7      873.88      952.06     36.65 o 
   4   2   7      554.92      532.32     28.38 o 
   5   2   7      717.56      648.69     32.36 o 
   6   2   7       13.32       34.96      9.72 o 
   7   2   7       30.79       35.65     10.96 o 
   8   2   7      208.86      237.62      8.38 o 
   9   2   7       53.83       67.16      4.15 o 
  10   2   7       17.63       26.78      3.22 o 
  11   2   7       10.24       12.93      2.53 o 
  12   2   7       66.21       73.01      5.30 o 
  13   2   7       12.53       10.26      3.01 o 
  14   2   7        0.12        2.93      2.11 o 
  15   2   7       27.63       31.62      4.27 o 
 -15   3   7        0.03        1.22      3.14 o 
 -13   3   7        0.29        7.87      4.50 o 
 -12   3   7        9.96        5.73      3.57 o 
 -10   3   7      101.79      145.87      7.43 o 
  -9   3   7       13.52       16.08      3.31 o 
  -8   3   7        6.28        5.11      1.67 o 
  -7   3   7        0.19        3.98      3.00 o 
  -6   3   7      448.31      477.16     29.89 o 
  -5   3   7        0.02        5.16      5.41 o 
  -4   3   7      114.38      109.03     14.93 o 
  -3   3   7       31.17       14.40      8.01 o 
  -2   3   7       55.40       42.87     10.39 o 
  -1   3   7      198.55      160.34     16.60 o 
   0   3   7      265.12      229.70     18.96 o 
   1   3   7      340.21      280.44     21.79 o 
   2   3   7      129.68       96.24     14.29 o 
   3   3   7       16.67       18.34      8.79 o 
   4   3   7       32.83       27.29      8.95 o 
   5   3   7       41.78       42.36     11.31 o 
   6   3   7      116.94      119.45      7.98 o 
   7   3   7       26.64       17.47      7.65 o 
   8   3   7       11.47       12.52      4.12 o 
   9   3   7        6.37        2.48      4.96 o 
  10   3   7       23.41       29.16      4.21 o 
  11   3   7       22.07       30.54      4.15 o 
  12   3   7        0.54       -0.33      2.14 o 
  13   3   7        4.74        4.27      3.32 o 
  14   3   7       19.23       22.47      3.67 o 
 -14   4   7        0.03        0.74      3.19 o 
 -13   4   7       11.17        1.68      3.54 o 
 -11   4   7        3.01        4.92      2.39 o 
 -10   4   7       19.07       29.81      4.02 o 
  -9   4   7       48.81       52.91      8.78 o 
  -8   4   7      122.38      130.11     11.61 o 
  -7   4   7      161.54      183.08     14.03 o 
  -6   4   7      298.71      266.23     15.92 o 
  -5   4   7        3.94        8.31      3.08 o 
  -4   4   7        8.97        6.16      4.46 o 
  -3   4   7       51.70       43.71      6.44 o 
  -2   4   7      119.46      121.30     10.61 o 
  -1   4   7        5.08        9.69      5.90 o 
   0   4   7        6.37       -7.56      7.56 o 
   1   4   7      112.46      103.74     16.98 o 
   2   4   7     1077.94     1096.52     45.62 o 
   3   4   7       37.40       46.11     14.83 o 
   4   4   7       51.61       48.17     12.43 o 
   5   4   7        0.06        2.58      6.43 o 
   6   4   7       44.58       58.69      7.69 o 
   7   4   7        0.03       -3.37      4.08 o 
   8   4   7       31.41       22.93      5.67 o 
   9   4   7        5.46        5.64      4.32 o 
  10   4   7        6.57        7.78      4.37 o 
  11   4   7        4.21        2.33      3.37 o 
  12   4   7        5.98        6.87      2.78 o 
  13   4   7        3.85        5.67      1.73 o 
 -10   5   7       26.62       39.28      5.67 o 
  -9   5   7       34.20       47.77      6.98 o 
  -8   5   7        1.32        6.33      3.62 o 
  -7   5   7       10.98       10.13      4.83 o 
  -6   5   7      179.06      151.71     11.29 o 
  -5   5   7        0.63       -1.53      3.12 o 
  -4   5   7        6.53        8.13      3.35 o 
  -3   5   7      178.57      139.69     17.23 o 
  -2   5   7        1.37        0.30      2.94 o 
  -1   5   7      210.48      205.77      9.26 o 
   0   5   7        9.98       13.02      3.68 o 
   1   5   7       33.91       33.16      4.47 o 
   2   5   7        6.81       10.72      3.36 o 
   3   5   7        0.04       -2.90      3.07 o 
   4   5   7       79.57       75.31      8.08 o 
   5   5   7       17.52        6.30      5.14 o 
   6   5   7       39.26       38.51      7.03 o 
   7   5   7        3.87        3.56      4.33 o 
   8   5   7       34.00       29.35      6.30 o 
   9   5   7       23.48       24.86      5.40 o 
  10   5   7        6.44       10.70      3.77 o 
  11   5   7        5.61        5.49      2.51 o 
  12   5   7       14.52       16.99      2.84 o 
  -9   6   7       58.50       72.66      6.14 o 
  -8   6   7       22.48       33.79      6.01 o 
  -7   6   7        9.75       13.18      4.39 o 
  -6   6   7        0.34        2.63      3.53 o 
  -5   6   7       21.40       17.86      5.61 o 
  -4   6   7       12.40       12.35      3.85 o 
  -3   6   7        2.91        9.20      3.28 o 
  -2   6   7        8.70        6.14      3.54 o 
  -1   6   7        8.30        4.17      3.26 o 
   0   6   7       34.94       36.16      5.16 o 
   1   6   7        1.00        0.05      4.19 o 
   2   6   7       83.55       77.24      4.70 o 
   3   6   7       44.30       47.15      5.12 o 
   4   6   7        0.02       -2.16      3.05 o 
   5   6   7       65.46       78.79      8.07 o 
   6   6   7        4.61        4.10      4.40 o 
   7   6   7       38.83       39.83      5.59 o 
   8   6   7       28.19       28.69      4.71 o 
   9   6   7        0.16       -0.61      2.99 o 
  10   6   7        0.00       -0.54      2.21 o 
  -7   7   7        2.53        5.46      2.22 o 
  -6   7   7        0.18       -1.16      2.24 o 
  -5   7   7        7.32       11.23      4.05 o 
  -4   7   7       55.06       42.31      5.56 o 
  -3   7   7       24.71       18.93      4.68 o 
  -2   7   7       29.82       27.22      5.16 o 
  -1   7   7       26.36       23.38      3.20 o 
   0   7   7        8.12        7.58      2.94 o 
   1   7   7        5.88        4.63      2.51 o 
   2   7   7        2.50        1.57      1.91 o 
   3   7   7        0.78        2.67      1.66 o 
   4   7   7        5.70       10.74      3.39 o 
   5   7   7        0.02        1.95      2.69 o 
   6   7   7       12.67       10.93      3.23 o 
   7   7   7       13.18       14.89      2.60 o 
 -14   0   8        0.87       -0.77      3.07 o 
 -12   0   8       46.31       41.57     35.45 o 
 -10   0   8       29.47       19.07      5.42 o 
  -8   0   8      596.52      690.20     35.50 o 
  -6   0   8     1869.93     1908.04     52.87 o 
  -4   0   8      851.02      950.78     33.99 o 
  -2   0   8      699.29      754.91     28.24 o 
   0   0   8      529.98      521.14     21.41 o 
   2   0   8     2142.56     2198.47     47.37 o 
   4   0   8      158.81      145.74     13.80 o 
   6   0   8        4.09        8.06      5.69 o 
   8   0   8      241.60      236.81     11.19 o 
  10   0   8      264.32      313.21     15.61 o 
  12   0   8        0.25        0.27      4.17 o 
  14   0   8       35.20       36.78      5.66 o 
  16   0   8       38.54       48.06      3.82 o 
 -15   1   8        0.01       -0.19      4.02 o 
 -14   1   8        6.09        0.74      3.07 o 
 -13   1   8       42.35       62.04      5.53 o 
 -12   1   8       21.37       28.56      4.41 o 
 -11   1   8        1.55        5.21      2.40 o 
 -10   1   8      340.45      386.30      9.72 o 
  -9   1   8      157.14      159.95     22.72 o 
  -8   1   8       34.08       33.58      4.42 o 
  -7   1   8       11.84        3.02      4.26 o 
  -6   1   8       90.46      115.36      9.72 o 
  -5   1   8      193.18      195.05     12.17 o 
  -4   1   8        3.08        5.53      5.76 o 
  -3   1   8      763.31      792.25     25.24 o 
  -2   1   8       95.54      110.19      6.09 o 
  -1   1   8     1112.04     1036.08     17.84 o 
   0   1   8     1123.31     1023.74     32.65 o 
   1   1   8       12.84       21.82      3.91 o 
   2   1   8      707.32      667.15     18.10 o 
   3   1   8      962.94      977.38     22.89 o 
   4   1   8      896.02      839.42     22.19 o 
   5   1   8       26.94       26.94      5.96 o 
   6   1   8       12.27       11.41      5.34 o 
   7   1   8       24.33       18.01      5.64 o 
   8   1   8      228.63      263.52      6.80 o 
   9   1   8      112.13      131.71      5.10 o 
  10   1   8       88.90       99.69      5.03 o 
  11   1   8       14.89       18.56      2.84 o 
  12   1   8       42.10       55.77      5.27 o 
  13   1   8        0.00        0.86      2.97 o 
  14   1   8       21.82       14.64      3.07 o 
  15   1   8        0.17       -0.42      2.15 o 
  16   1   8        0.25        4.66      2.01 o 
 -15   2   8       24.09        3.10      4.14 o 
 -14   2   8        0.35       -1.39      4.13 o 
 -12   2   8        7.57        3.98      2.73 o 
 -11   2   8       40.16       61.72      4.53 o 
 -10   2   8      134.44      145.64      7.87 o 
  -9   2   8      338.30      355.69     11.27 o 
  -8   2   8      202.13      187.09      7.48 o 
  -7   2   8        9.54       -0.27      8.18 o 
  -6   2   8       56.30       48.04     11.02 o 
  -5   2   8      498.46      511.96     29.86 o 
  -4   2   8        5.90       -6.25      6.80 o 
  -3   2   8      612.52      582.03     29.70 o 
  -2   2   8      256.09      268.54     19.73 o 
  -1   2   8        3.49       -3.90      5.90 o 
   0   2   8       82.15       68.16     11.66 o 
   1   2   8        9.36       16.74      4.68 o 
   2   2   8       18.15        8.69      7.61 o 
   3   2   8      299.28      267.71     20.52 o 
   4   2   8      430.01      375.30     25.82 o 
   5   2   8      378.27      357.27     25.18 o 
   6   2   8      147.97      106.71     15.05 o 
   7   2   8       92.00      117.95      6.06 o 
   8   2   8       63.58       54.12      4.01 o 
   9   2   8        0.16        3.37      1.80 o 
  10   2   8       72.95       88.61      4.71 o 
  11   2   8       23.63       29.98      3.09 o 
  12   2   8       10.38       17.67      3.15 o 
  13   2   8        2.17        3.85      3.29 o 
  14   2   8        7.84       10.18      2.36 o 
  15   2   8        1.69        6.27      2.53 o 
 -15   3   8        0.84        1.95      2.93 o 
 -14   3   8        2.13       -1.99      4.17 o 
 -13   3   8       75.09        3.35      4.65 o 
 -12   3   8       46.04       76.55      7.48 o 
 -10   3   8        8.20        7.42      3.08 o 
  -9   3   8       24.65       32.19      4.00 o 
  -8   3   8       15.40       19.15      5.35 o 
  -7   3   8       21.40       24.41      2.77 o 
  -6   3   8        8.28       14.31      2.64 o 
  -5   3   8       43.77       27.14      9.39 o 
  -4   3   8        0.02        9.31      6.55 o 
  -3   3   8      440.72      434.58     19.44 o 
  -2   3   8      506.99      457.26     28.31 o 
  -1   3   8     1085.80      980.61     40.51 o 
   0   3   8       88.39       64.47     11.81 o 
   1   3   8        2.35       -0.35      6.62 o 
   2   3   8       20.45       12.70      7.95 o 
   3   3   8       11.85       11.24      8.04 o 
   4   3   8      131.36      117.20     16.70 o 
   5   3   8      241.44      244.79     11.21 o 
   6   3   8       15.14       13.24      3.55 o 
   7   3   8       46.17       33.20      8.48 o 
   8   3   8      155.71      157.40      9.53 o 
   9   3   8      110.75      134.31      7.35 o 
  10   3   8        2.03        0.60      2.92 o 
  11   3   8        0.02       -1.05      3.93 o 
  12   3   8        2.68        2.08      1.77 o 
  13   3   8       10.20       19.10      3.76 o 
 -14   4   8        0.33        5.88      3.06 o 
 -13   4   8       28.25        0.11      4.13 o 
 -11   4   8       50.64       82.24      7.69 o 
 -10   4   8        4.29        0.20      4.83 o 
  -9   4   8      160.33      196.86     13.57 o 
  -8   4   8        0.57        3.02      4.21 o 
  -7   4   8        8.15       11.29      5.47 o 
  -6   4   8      208.12      209.85     12.72 o 
  -5   4   8      150.02      176.00     14.95 o 
  -4   4   8      314.73      321.83     13.18 o 
  -3   4   8      371.59      317.50     11.95 o 
  -2   4   8        0.75       -1.87      3.00 o 
  -1   4   8        7.00        9.46      4.03 o 
   0   4   8        1.21        0.37      2.97 o 
   1   4   8       99.40       81.45      7.09 o 
   2   4   8       23.94       29.30      4.93 o 
   3   4   8        0.41       -3.19      3.19 o 
   4   4   8      160.02      157.13     14.42 o 
   5   4   8       30.45       25.07      6.66 o 
   6   4   8      212.36      221.01     13.57 o 
   7   4   8      169.50      146.09     10.83 o 
   8   4   8        0.14       -0.83      4.54 o 
   9   4   8        0.04        2.17      3.90 o 
  10   4   8        0.36       -0.26      3.60 o 
  11   4   8        0.13        1.08      2.63 o 
  12   4   8        5.89        6.40      2.51 o 
  13   4   8       21.51       18.81      2.42 o 
 -12   5   8       34.43        0.74      3.10 o 
 -11   5   8        7.67       13.80      2.73 o 
 -10   5   8       32.78       42.50      5.84 o 
  -9   5   8        6.71        5.96      4.72 o 
  -8   5   8       38.51       40.40      7.12 o 
  -7   5   8       23.85       21.85      5.99 o 
  -6   5   8        4.36        2.89      3.19 o 
  -5   5   8        1.18        1.35      3.36 o 
  -4   5   8       48.14       42.46      7.16 o 
  -3   5   8        6.74        5.72      4.95 o 
  -2   5   8      231.10      209.85      9.92 o 
  -1   5   8       71.24       68.59      6.18 o 
   0   5   8      152.38      128.29     11.19 o 
   1   5   8        3.95        3.55      4.47 o 
   2   5   8      338.08      382.99     31.09 o 
   3   5   8        0.35       -4.99      4.99 o 
   4   5   8        2.93        0.05      4.52 o 
   5   5   8       50.66       49.38      7.24 o 
   6   5   8       99.93      103.72      8.98 o 
   7   5   8       84.01       97.60      9.08 o 
   8   5   8        3.94        3.56      4.13 o 
   9   5   8        5.60        8.43      3.62 o 
  10   5   8       11.38       16.83      3.80 o 
  11   5   8        2.24        4.61      2.86 o 
  12   5   8       18.05       27.42      2.84 o 
  -9   6   8        0.24        0.72      2.57 o 
  -8   6   8       71.19       71.44      6.92 o 
  -7   6   8       23.35       17.77      5.13 o 
  -6   6   8       96.51       85.28      9.36 o 
  -5   6   8        0.16        4.62      4.32 o 
  -4   6   8       50.06       48.72      7.08 o 
  -3   6   8        4.28        3.47      2.96 o 
  -2   6   8        0.61        1.15      4.75 o 
  -1   6   8       71.36       62.26      5.60 o 
   0   6   8        9.21       13.20      3.98 o 
   1   6   8       49.74       47.84      6.99 o 
   2   6   8       10.39       12.05      2.53 o 
   3   6   8        6.41        5.49      2.85 o 
   4   6   8       47.40       50.31      4.64 o 
   5   6   8        1.53        3.00      2.66 o 
   6   6   8        4.86       11.62      3.81 o 
   7   6   8        3.68        2.42      3.47 o 
   8   6   8       22.09       26.76      4.47 o 
   9   6   8        0.45       -0.63      3.76 o 
  10   6   8        7.93       10.21      2.22 o 
  -7   7   8        5.31        6.72      2.28 o 
  -6   7   8        0.71        1.59      2.41 o 
  -5   7   8        1.48        3.86      2.83 o 
  -4   7   8       18.14       13.80      4.14 o 
  -3   7   8        8.19        6.79      4.02 o 
  -2   7   8        3.94        4.57      3.82 o 
  -1   7   8       26.41       23.81      3.24 o 
   0   7   8       92.15       80.34      4.62 o 
   1   7   8       64.28       68.95      5.62 o 
   2   7   8       16.96       16.19      2.42 o 
   3   7   8        3.54        3.85      2.65 o 
   4   7   8        4.58        2.71      3.65 o 
   5   7   8        0.01        1.06      1.66 o 
   6   7   8        2.18        1.29      1.78 o 
 -15   0   9       50.48        3.17      4.14 o 
 -13   0   9      151.25      242.61     13.54 o 
 -11   0   9        6.25        5.50      3.01 o 
  -9   0   9      211.14      205.61     10.62 o 
  -7   0   9       24.31       15.40      9.40 o 
  -5   0   9     3872.03     4092.35     77.30 o 
  -3   0   9     4211.62     4276.65     72.72 o 
  -1   0   9      208.94      214.59     15.65 o 
   1   0   9      568.36      534.81     23.96 o 
   3   0   9     1266.76     1286.08     39.69 o 
   5   0   9       10.96        6.96      6.55 o 
   7   0   9     1693.82     1784.89     50.65 o 
   9   0   9       10.51       15.78      5.88 o 
  11   0   9       68.80       83.88      8.72 o 
  13   0   9       26.27       27.08      5.52 o 
  15   0   9        2.76        3.82      2.82 o 
 -14   1   9       10.33       13.01      4.94 o 
 -13   1   9        6.33       15.88      3.48 o 
 -12   1   9       19.07       22.57      4.17 o 
 -11   1   9      226.09      260.99      8.47 o 
 -10   1   9        0.27        0.14      2.03 o 
  -9   1   9      103.46      139.55      6.78 o 
  -8   1   9      172.97      188.96      6.96 o 
  -7   1   9      325.71      345.01      8.08 o 
  -6   1   9       10.05        3.42      5.16 o 
  -5   1   9      338.43      336.21     15.93 o 
  -4   1   9       34.21       32.33      6.81 o 
  -3   1   9        1.93        6.19      4.23 o 
  -2   1   9      248.77      215.85     10.11 o 
  -1   1   9     1626.27     1552.97     43.96 o 
   0   1   9      133.39      127.00     11.62 o 
   1   1   9      159.33      173.94     18.03 o 
   2   1   9       78.15       90.94      7.60 o 
   3   1   9      263.74      264.44     12.79 o 
   4   1   9      491.05      484.50     19.70 o 
   5   1   9     1319.87     1297.39     81.96 o 
   6   1   9       24.35       23.41      5.32 o 
   7   1   9      100.43       88.46      4.22 o 
   8   1   9        2.12        1.71      1.88 o 
   9   1   9      167.37      175.56      6.66 o 
  10   1   9       26.44       28.53      3.22 o 
  11   1   9       20.87       28.49      4.68 o 
  12   1   9       40.62       51.61      4.90 o 
  13   1   9       10.01       12.34      3.35 o 
  14   1   9        1.68        1.34      2.31 o 
  15   1   9       39.42       52.10      4.86 o 
 -15   2   9       17.39       -0.62      3.37 o 
 -14   2   9       22.30        3.16      4.01 o 
 -13   2   9       33.07       57.00     40.08 o 
 -12   2   9        0.08       -2.47      2.47 o 
 -11   2   9       46.67       49.31      4.12 o 
 -10   2   9       18.48       13.49      3.80 o 
  -9   2   9       47.62       49.81      4.60 o 
  -8   2   9      414.08      428.04     11.36 o 
  -7   2   9        0.17        0.47      3.15 o 
  -6   2   9      401.18      449.86     30.60 o 
  -5   2   9      136.11      130.30     16.38 o 
  -4   2   9      883.47      840.56     38.31 o 
  -3   2   9     1583.42     1441.67     48.81 o 
  -2   2   9      141.42      127.89     14.91 o 
  -1   2   9        7.79       -4.91      4.91 o 
   0   2   9       12.50        8.92      6.66 o 
   1   2   9       18.72        7.97      6.44 o 
   2   2   9        1.10        4.28      3.40 o 
   3   2   9      132.90      104.91     14.59 o 
   4   2   9      757.33      736.69     36.31 o 
   5   2   9       89.85       83.94     13.30 o 
   6   2   9      228.02      266.74      8.87 o 
   7   2   9      554.20      581.75     10.48 o 
   8   2   9       37.20       37.65      3.57 o 
   9   2   9       14.73       24.30      3.09 o 
  10   2   9        4.14        5.48      2.12 o 
  11   2   9       12.57       12.90      2.39 o 
  12   2   9        3.20        2.41      1.75 o 
  13   2   9       18.71       21.71      2.94 o 
  14   2   9        8.76        9.08      3.02 o 
  15   2   9        0.70        0.75      1.52 o 
 -12   3   9       23.09       20.18     20.37 o 
 -11   3   9        0.68       -1.39      2.21 o 
 -10   3   9       26.14       39.11      4.50 o 
  -9   3   9        0.65       -0.70      2.83 o 
  -8   3   9      473.60      522.04     13.26 o 
  -7   3   9       41.97       44.37      4.11 o 
  -6   3   9      362.26      376.19     10.27 o 
  -5   3   9      498.44      500.27     15.81 o 
  -4   3   9      240.48      235.62     10.73 o 
  -3   3   9        1.35       -8.42      8.42 o 
  -2   3   9       89.72       89.55     13.74 o 
  -1   3   9      173.77      145.36     17.26 o 
   0   3   9      716.57      670.79     35.31 o 
   1   3   9      301.86      271.62     22.36 o 
   2   3   9      854.85      764.63     38.31 o 
   3   3   9        6.26        9.69      7.81 o 
   4   3   9        5.48        8.88      3.52 o 
   5   3   9      143.37      115.52      8.13 o 
   6   3   9       24.60       13.33      5.95 o 
   7   3   9        2.33       -0.45      2.91 o 
   8   3   9        1.89        3.72      3.00 o 
   9   3   9       12.44       11.02      3.24 o 
  10   3   9       20.17       19.58      3.55 o 
  11   3   9        7.83        9.03      3.39 o 
  12   3   9       56.12       73.48      5.77 o 
  13   3   9        1.97        0.79      1.97 o 
 -13   4   9        4.05        1.88      3.49 o 
 -12   4   9        0.10        0.18      1.99 o 
 -11   4   9        1.44       -1.89      2.91 o 
 -10   4   9        3.87        7.69      4.35 o 
  -9   4   9        9.33       10.02      2.63 o 
  -8   4   9       67.78       82.80      6.01 o 
  -7   4   9       22.33       22.28      8.42 o 
  -6   4   9      697.27      720.21     43.79 o 
  -5   4   9        0.77        1.48      2.69 o 
  -4   4   9       38.79       29.76      4.24 o 
  -3   4   9       47.03       46.29      4.51 o 
  -2   4   9       11.37        6.68      3.61 o 
  -1   4   9        4.11        7.02      2.69 o 
   0   4   9      254.07      261.95     17.44 o 
   1   4   9        3.95        5.33      3.94 o 
   2   4   9       70.41       84.75      7.23 o 
   3   4   9       43.13       39.84      5.79 o 
   4   4   9      316.91      305.28     15.18 o 
   5   4   9        6.29        9.35      5.28 o 
   6   4   9       68.35       67.80      7.99 o 
   7   4   9        3.14        5.49      4.40 o 
   8   4   9        0.41        5.39      4.58 o 
   9   4   9       19.86       24.19      4.98 o 
  10   4   9       43.88       53.55      6.25 o 
  11   4   9        0.27        0.57      2.72 o 
  12   4   9        4.62        6.92      2.27 o 
 -11   5   9       31.89       38.95      3.89 o 
 -10   5   9        1.02       -0.75      3.16 o 
  -9   5   9       77.36       82.87      8.14 o 
  -8   5   9       13.08       12.61      5.65 o 
  -7   5   9        0.31        2.77      3.44 o 
  -6   5   9       17.03       11.69      5.49 o 
  -5   5   9        1.29       -0.16      5.55 o 
  -4   5   9        0.84        1.30      3.53 o 
  -3   5   9       31.54       27.79      4.92 o 
  -2   5   9       14.92       14.67      4.56 o 
  -1   5   9      209.21      188.76      9.39 o 
   0   5   9        0.21       -0.67      2.32 o 
   1   5   9       31.02       27.80      9.20 o 
   2   5   9      142.40      180.00     11.55 o 
   3   5   9       46.18       48.52      6.70 o 
   4   5   9        4.26        4.33      4.29 o 
   5   5   9       11.80       15.19      5.49 o 
   6   5   9        7.13       11.81      4.36 o 
   7   5   9        9.84        9.23      5.09 o 
   8   5   9        8.64        7.38      3.94 o 
   9   5   9       41.62       44.53      5.61 o 
  10   5   9        8.28        9.71      3.08 o 
  11   5   9        5.69        7.01      2.32 o 
  -9   6   9        5.50        5.54      3.13 o 
  -8   6   9        6.09        2.83      2.99 o 
  -7   6   9       29.39       25.87      5.13 o 
  -6   6   9        0.17       -1.27      4.39 o 
  -5   6   9       80.95       81.28      8.30 o 
  -4   6   9        3.57        0.36      4.38 o 
  -3   6   9       97.97       85.31      6.33 o 
  -2   6   9        5.54        4.65      3.40 o 
  -1   6   9        1.97        2.66      3.05 o 
   0   6   9       10.35       10.64      3.70 o 
   1   6   9       88.51       75.30      8.07 o 
   2   6   9        3.44        1.76      2.91 o 
   3   6   9       21.41       20.55      3.24 o 
   4   6   9        1.93       -0.77      2.70 o 
   5   6   9       16.20       16.09      4.72 o 
   6   6   9        0.16       -2.14      2.14 o 
   7   6   9        5.37        9.30      2.50 o 
   8   6   9        4.61        5.52      1.91 o 
   9   6   9        0.48        3.48      2.13 o 
  -6   7   9        2.29        8.99      2.55 o 
  -5   7   9        1.55        0.01      2.37 o 
  -4   7   9        0.07       -1.03      2.47 o 
  -3   7   9        4.45        4.95      3.19 o 
  -2   7   9       23.41       22.78      3.99 o 
  -1   7   9        6.04        6.14      2.38 o 
   0   7   9       19.79       18.70      2.74 o 
   1   7   9       18.51       17.66      3.49 o 
   2   7   9        1.65        1.09      2.42 o 
   3   7   9        1.67        4.17      2.73 o 
   4   7   9        6.60        5.53      2.13 o 
 -14   0  10       58.47       50.57     36.27 o 
 -12   0  10       19.08       17.93      5.56 o 
 -10   0  10       21.75       19.78     13.34 o 
  -8   0  10       16.24       13.56      3.99 o 
  -6   0  10     1280.02     1263.97     47.40 o 
  -4   0  10     1695.08     1553.98     48.61 o 
  -2   0  10       23.66       29.70      6.24 o 
   0   0  10      871.48      891.28     32.26 o 
   2   0  10      451.83      416.98     22.88 o 
   4   0  10     2749.90     2729.75     61.47 o 
   6   0  10      681.46      720.19     13.49 o 
   8   0  10        9.42        5.60      4.76 o 
  10   0  10       40.65       43.46      7.05 o 
  12   0  10       39.64       55.04      6.53 o 
  14   0  10       43.19       49.80      5.16 o 
 -15   1  10        0.36       -3.01      3.01 o 
 -14   1  10        9.97       33.27      5.20 o 
 -13   1  10        0.19        1.76      2.37 o 
 -12   1  10        0.17        2.41      2.19 o 
 -11   1  10       23.81       29.88      3.78 o 
 -10   1  10        1.37        3.53      2.42 o 
  -9   1  10      128.07      134.75     13.15 o 
  -8   1  10      209.54      266.37      9.03 o 
  -7   1  10       49.47       58.76      3.39 o 
  -6   1  10      163.66      156.00      8.23 o 
  -5   1  10        7.28        3.11      3.37 o 
  -4   1  10     1048.60     1131.21     63.44 o 
  -3   1  10      108.40       88.27      7.13 o 
  -2   1  10        0.98        1.79      5.57 o 
  -1   1  10      167.73      170.42     15.74 o 
   0   1  10       45.57       35.32      7.23 o 
   1   1  10       34.10       21.52      8.27 o 
   2   1  10      278.56      211.98     18.02 o 
   3   1  10       54.46       69.97     11.78 o 
   4   1  10       58.28       61.29     12.16 o 
   5   1  10        2.29        4.84      7.29 o 
   6   1  10       68.17       66.19      6.13 o 
   7   1  10       33.99       35.37      3.22 o 
   8   1  10        5.83        3.71      2.50 o 
   9   1  10        0.65        0.24      2.00 o 
  10   1  10       40.24       47.25      3.80 o 
  11   1  10        0.04        1.00      2.88 o 
  12   1  10       29.81       33.19      4.16 o 
  13   1  10        2.04        2.66      2.50 o 
  14   1  10       11.89       17.98      2.56 o 
  15   1  10        1.34        4.22      2.06 o 
 -13   2  10       43.85       59.36      6.23 o 
 -12   2  10        0.05       -2.82      2.82 o 
 -11   2  10       49.94       65.22      4.41 o 
 -10   2  10       32.63       35.14      5.03 o 
  -9   2  10        9.58        4.23      3.11 o 
  -8   2  10      213.37      209.83     13.15 o 
  -7   2  10      406.68      417.13     21.48 o 
  -6   2  10      465.24      508.96     10.96 o 
  -5   2  10      118.75      100.63      6.94 o 
  -4   2  10      124.39       85.20     14.85 o 
  -3   2  10      497.21      443.99     19.90 o 
  -2   2  10       20.81       20.73      9.64 o 
  -1   2  10      273.41      236.81     20.14 o 
   0   2  10       50.94       39.87      9.98 o 
   1   2  10      122.93      131.80     15.04 o 
   2   2  10       10.46       -1.27      7.72 o 
   3   2  10       36.68       26.49      7.44 o 
   4   2  10      411.52      386.82     13.41 o 
   5   2  10       40.35       43.03      4.41 o 
   6   2  10       18.06       17.36      3.34 o 
   7   2  10      146.53      147.76      6.10 o 
   8   2  10        4.00        3.67      2.19 o 
   9   2  10       90.32      103.18      5.08 o 
  10   2  10       63.62       82.48      4.49 o 
  11   2  10       18.14       20.57      2.93 o 
  12   2  10       11.19       18.72      2.91 o 
  13   2  10        1.14        1.57      2.68 o 
  14   2  10        9.22        5.36      2.82 o 
 -13   3  10       11.28        6.55      4.14 o 
 -12   3  10        0.70        1.39      2.00 o 
 -11   3  10       50.49       41.39     29.37 o 
 -10   3  10       50.04       53.67      5.08 o 
  -9   3  10       28.06       32.62      3.94 o 
  -8   3  10       67.73       85.49      5.94 o 
  -7   3  10        3.43        4.57      4.25 o 
  -6   3  10      169.96      185.35      8.28 o 
  -5   3  10      189.75      216.71      9.91 o 
  -4   3  10       52.16       36.46      6.59 o 
  -3   3  10       13.32       13.40      7.45 o 
  -2   3  10       39.55       53.32      5.72 o 
  -1   3  10       41.86       47.65     18.75 o 
   0   3  10        2.61       -8.66      8.66 o 
   1   3  10      129.03      112.88     16.04 o 
   2   3  10       18.23       22.18      4.37 o 
   3   3  10       56.45       58.57      5.66 o 
   4   3  10        7.00       11.59      4.36 o 
   5   3  10       20.98       20.62      3.89 o 
   6   3  10      127.84      128.21      6.65 o 
   7   3  10        1.29        3.96      3.02 o 
   8   3  10       28.85       30.97      3.92 o 
   9   3  10       59.28       56.34      4.98 o 
  10   3  10        0.44        3.97      2.54 o 
  11   3  10        1.28        2.51      2.28 o 
  12   3  10        1.93        4.17      2.45 o 
 -12   4  10        5.36        7.51      2.53 o 
 -11   4  10       23.09       21.19      4.55 o 
 -10   4  10        0.05       -1.22      3.75 o 
  -9   4  10       29.88       33.62      4.16 o 
  -8   4  10        0.17        0.65      2.92 o 
  -7   4  10        6.23        8.27      2.94 o 
  -6   4  10       11.27        9.62      2.86 o 
  -5   4  10      327.08      301.89      9.02 o 
  -4   4  10        3.63        1.58      4.78 o 
  -3   4  10      214.10      211.79      9.99 o 
  -2   4  10       87.07       87.70      8.54 o 
  -1   4  10      120.44      117.79      8.16 o 
   0   4  10        8.85        5.23      3.43 o 
   1   4  10       14.99        4.97      5.59 o 
   2   4  10        6.66        2.20      4.83 o 
   3   4  10        5.22        4.12      3.96 o 
   4   4  10        8.92        3.31      3.81 o 
   5   4  10        4.37        4.09      4.64 o 
   6   4  10        1.55        2.90      3.64 o 
   7   4  10      261.69      270.91     13.70 o 
   8   4  10        0.51        4.77      4.23 o 
   9   4  10        4.78        5.06      3.66 o 
  10   4  10        0.03       -0.84      2.48 o 
  11   4  10        3.53       -0.20      2.60 o 
  12   4  10        0.00        1.57      1.65 o 
 -10   5  10        9.54       10.03      3.64 o 
  -9   5  10        1.15       -1.00      3.69 o 
  -8   5  10       94.36       86.79      8.65 o 
  -7   5  10       24.57       20.15      5.22 o 
  -6   5  10       21.83       13.91      5.70 o 
  -5   5  10        1.00       -0.81      3.18 o 
  -4   5  10       12.82        6.73      3.55 o 
  -3   5  10        5.75        7.41      3.60 o 
  -2   5  10       17.04       14.77      3.66 o 
  -1   5  10       33.67       36.29      4.95 o 
   0   5  10       11.27       11.07      3.67 o 
   1   5  10       53.97       72.50     11.79 o 
   2   5  10        7.35        2.26      3.90 o 
   3   5  10       12.30        9.82      3.76 o 
   4   5  10       45.27       49.87      6.78 o 
   5   5  10        0.37        4.22      4.29 o 
   6   5  10        6.96        9.72      3.54 o 
   7   5  10        4.10        9.09      4.16 o 
   8   5  10        0.03        3.51      3.57 o 
   9   5  10        0.08        0.16      3.20 o 
  10   5  10        2.21        3.36      2.45 o 
  11   5  10        0.35        0.16      1.15 o 
  -8   6  10        0.00        0.39      2.35 o 
  -7   6  10       11.02        7.41      3.90 o 
  -6   6  10        4.10        4.25      3.91 o 
  -5   6  10        0.15        0.59      3.78 o 
  -4   6  10       50.92       47.61      4.65 o 
  -3   6  10        4.39        2.13      2.70 o 
  -2   6  10       44.96       49.38      5.22 o 
  -1   6  10       17.95        9.86      3.95 o 
   0   6  10       57.13       52.89      7.23 o 
   1   6  10       22.93       22.52      3.36 o 
   2   6  10        3.57        3.68      3.98 o 
   3   6  10        0.10       -1.92      2.39 o 
   4   6  10       21.79       17.62      3.05 o 
   5   6  10        6.29        4.00      2.20 o 
   6   6  10       24.30       20.95      2.83 o 
   7   6  10       16.93       14.33      2.44 o 
   8   6  10        0.38        1.75      2.22 o 
  -5   7  10        1.06        3.55      2.11 o 
  -4   7  10        1.81        1.52      2.20 o 
  -3   7  10        1.09       -0.72      2.44 o 
  -2   7  10        1.04        2.95      2.05 o 
  -1   7  10        0.07       -0.28      2.31 o 
   0   7  10        9.11        6.69      1.96 o 
   1   7  10       24.90       21.54      3.69 o 
   2   7  10        0.49        0.87      2.05 o 
   3   7  10       14.91       14.67      2.83 o 
 -13   0  11       61.00       56.10     47.12 o 
 -11   0  11      406.51      464.28     13.29 o 
  -9   0  11       11.25       17.28      5.83 o 
  -7   0  11       25.15       23.20      3.73 o 
  -5   0  11      205.21      267.38     15.22 o 
  -3   0  11      110.28       97.50     12.75 o 
  -1   0  11     2290.10     2271.31     53.65 o 
   1   0  11      178.63      221.55     17.75 o 
   3   0  11        7.69       22.29      5.62 o 
   5   0  11      439.27      479.37     27.26 o 
   7   0  11      294.70      296.23     15.00 o 
   9   0  11      121.67      122.55     10.30 o 
  11   0  11        2.17        3.28      4.36 o 
 -14   1  11        1.07        3.03      2.83 o 
 -13   1  11       21.17       38.16      4.26 o 
 -12   1  11        0.71        2.28      2.16 o 
 -11   1  11       15.00       14.96      4.82 o 
 -10   1  11       28.56       25.17      3.62 o 
  -9   1  11        5.50        7.30      3.52 o 
  -8   1  11      218.48      231.51      9.39 o 
  -7   1  11      144.40      171.51      5.79 o 
  -6   1  11       13.92       16.40      2.53 o 
  -5   1  11       62.96       54.12      3.68 o 
  -4   1  11        3.06        3.36      3.26 o 
  -3   1  11      165.32      142.60     16.61 o 
  -2   1  11       14.88       18.77      6.24 o 
  -1   1  11      150.04      140.08     15.38 o 
   0   1  11        2.79        5.36      4.03 o 
   1   1  11      211.69      168.74     17.45 o 
   2   1  11       17.18       24.84      7.37 o 
   3   1  11       99.21       75.86     11.43 o 
   4   1  11      158.70      150.32      5.88 o 
   5   1  11      250.18      245.78      7.01 o 
   6   1  11      149.21      133.37      6.67 o 
   7   1  11       92.93       94.51      5.17 o 
   8   1  11        5.38        5.47      2.23 o 
   9   1  11       50.26       47.68      3.86 o 
  10   1  11        7.82       13.26      3.83 o 
  11   1  11       32.56       34.71      4.44 o 
  12   1  11        0.08        0.53      3.62 o 
  13   1  11       31.97       34.59      3.33 o 
  14   1  11        0.02        0.19      1.51 o 
 -13   2  11       24.19       41.04      3.52 o 
 -12   2  11       35.05       45.54      4.56 o 
 -11   2  11       61.17       76.82      4.67 o 
 -10   2  11       25.88       27.86      4.39 o 
  -9   2  11       83.49       81.45      6.21 o 
  -8   2  11      261.31      268.12     14.57 o 
  -7   2  11       45.90       46.80      7.24 o 
  -6   2  11        0.02        0.38      1.92 o 
  -5   2  11       19.62       18.84      2.42 o 
  -4   2  11      136.37      142.11      6.14 o 
  -3   2  11      148.19      138.65      5.90 o 
  -2   2  11      189.50      129.48     81.77 o 
  -1   2  11      576.20      535.96     28.29 o 
   0   2  11      491.11      441.51     28.19 o 
   1   2  11        0.23       10.41      6.52 o 
   2   2  11      131.85      134.17      7.59 o 
   3   2  11        0.41        2.27      1.89 o 
   4   2  11        0.13        4.72      3.97 o 
   5   2  11        0.21       -0.67      1.88 o 
   6   2  11       40.46       43.24      3.73 o 
   7   2  11       14.28       15.08      3.03 o 
   8   2  11       30.29       31.35      3.42 o 
   9   2  11       13.80       13.18      2.81 o 
  10   2  11       43.17       44.98      3.52 o 
  11   2  11        0.06        3.78      2.30 o 
  12   2  11       36.53       51.77      3.87 o 
  13   2  11        5.82        7.70      3.05 o 
 -13   3  11        0.93       11.54      2.82 o 
 -12   3  11        0.04       -0.04      1.94 o 
 -11   3  11        4.88        4.43      3.15 o 
 -10   3  11        0.77       -0.46      2.16 o 
  -9   3  11       19.97       22.97      5.22 o 
  -8   3  11       11.28       10.43      3.07 o 
  -7   3  11       36.27       43.50      6.92 o 
  -6   3  11       15.31       15.63      3.43 o 
  -5   3  11       95.28       93.30      8.81 o 
  -4   3  11       15.27       16.01      4.29 o 
  -3   3  11        1.73        3.07      2.57 o 
  -2   3  11        0.09        1.30      2.85 o 
  -1   3  11        9.12        4.09      3.44 o 
   0   3  11       94.51       56.29     26.61 o 
   1   3  11       17.80       20.73      7.51 o 
   2   3  11       22.05       24.97      4.50 o 
   3   3  11      102.83       85.62      5.69 o 
   4   3  11      130.03      121.51      6.67 o 
   5   3  11       26.64       20.99      3.61 o 
   6   3  11        0.68       -2.61      3.02 o 
   7   3  11       13.23       19.00      3.43 o 
   8   3  11       16.29       13.13      3.51 o 
   9   3  11        2.96        2.18      2.13 o 
  10   3  11        5.44        8.40      2.71 o 
  11   3  11        5.71       10.59      2.38 o 
  12   3  11        0.02        1.32      1.83 o 
 -11   4  11       14.38       24.67      4.20 o 
 -10   4  11       18.14       25.63      5.51 o 
  -9   4  11       29.46       35.16      4.11 o 
  -8   4  11       58.35       54.83      5.01 o 
  -7   4  11        0.47        1.05      3.08 o 
  -6   4  11       22.65       19.19      3.15 o 
  -5   4  11       74.84       72.80      4.78 o 
  -4   4  11      277.28      268.54     11.26 o 
  -3   4  11        2.45        2.32      2.39 o 
  -2   4  11       46.45       39.93      5.48 o 
  -1   4  11       42.15       47.58      4.77 o 
   0   4  11      173.44      169.70      9.97 o 
   1   4  11       44.83       45.98     12.40 o 
   2   4  11      215.59      233.70     12.45 o 
   3   4  11        0.24        2.55      3.81 o 
   4   4  11        8.80        8.03      4.86 o 
   5   4  11       11.43       10.71      4.27 o 
   6   4  11        3.70        5.22      3.84 o 
   7   4  11        2.08        1.89      4.23 o 
   8   4  11        2.51        3.34      3.89 o 
   9   4  11        2.81        3.47      3.35 o 
  10   4  11        4.76        6.62      3.08 o 
  11   4  11        3.59        3.24      2.43 o 
 -10   5  11        1.66        4.10      3.17 o 
  -9   5  11       10.94       11.10      4.21 o 
  -8   5  11        4.26        4.95      3.86 o 
  -7   5  11       70.21       70.60      8.85 o 
  -6   5  11        4.03        1.82      4.65 o 
  -5   5  11       21.22       22.29      4.12 o 
  -4   5  11       42.85       39.00      5.00 o 
  -3   5  11       75.62       74.32      6.39 o 
  -2   5  11        0.26       -1.00      3.49 o 
  -1   5  11        0.57       -0.38      4.25 o 
   0   5  11        0.20        2.57      3.35 o 
   1   5  11       52.16       58.17      7.71 o 
   2   5  11        2.61        6.94      2.98 o 
   3   5  11       28.67       23.86      4.99 o 
   4   5  11        3.09        6.80      3.24 o 
   5   5  11        0.38       -0.90      3.19 o 
   6   5  11       43.01       30.62     20.15 o 
   7   5  11        3.81       -1.14      4.99 o 
   8   5  11       31.05       33.63      4.45 o 
   9   5  11       25.86       34.22      3.97 o 
  10   5  11       18.06       17.22      2.68 o 
  -8   6  11        7.48        4.38      2.25 o 
  -7   6  11        4.77       -1.28      2.25 o 
  -6   6  11        8.90       12.25      4.04 o 
  -5   6  11        1.86        2.24      3.85 o 
  -4   6  11        5.88        3.39      3.84 o 
  -3   6  11        7.55        5.87      3.12 o 
  -2   6  11        1.67        0.28      2.79 o 
  -1   6  11       53.03       52.25      4.83 o 
   0   6  11       13.38        5.65      4.52 o 
   1   6  11       75.30       76.06      7.77 o 
   2   6  11       40.07       28.24      5.50 o 
   3   6  11       13.75       21.02      5.00 o 
   4   6  11       16.46       16.08      2.64 o 
   5   6  11        0.12       -1.98      1.98 o 
   6   6  11        0.46        1.05      1.82 o 
   7   6  11        0.25        2.79      1.56 o 
   1   7  11       23.69       21.85      2.85 o 
 -12   0  12       10.77        5.66      5.28 o 
 -10   0  12      155.05      166.16     11.78 o 
  -8   0  12      528.04      643.73     21.82 o 
  -6   0  12      582.02      590.12     14.59 o 
  -4   0  12      221.05      224.35     12.13 o 
  -2   0  12      229.14      240.56     11.95 o 
   0   0  12        3.45        6.89      3.58 o 
   2   0  12      773.70      733.56     38.96 o 
   4   0  12      605.53      565.48     27.43 o 
   6   0  12      421.82      384.60     16.59 o 
  12   0  12       58.93       75.25      6.78 o 
  14   0  12       16.90       19.36      2.57 o 
 -13   1  12        8.22       17.79      3.39 o 
 -12   1  12        0.08       -0.94      2.63 o 
 -11   1  12        3.80        6.18      2.91 o 
 -10   1  12       15.72       30.36      3.61 o 
  -9   1  12       29.20       30.78      4.55 o 
  -8   1  12        2.05        4.13      3.07 o 
  -7   1  12       99.84      104.44      4.84 o 
  -6   1  12      124.03      142.24      5.34 o 
  -5   1  12       11.53       11.85      2.06 o 
  -4   1  12      120.35      112.22      5.30 o 
  -3   1  12      270.90      261.75      8.45 o 
  -2   1  12        0.45        1.74      2.22 o 
  -1   1  12        4.36        3.94      2.32 o 
   0   1  12      103.50       79.92      4.85 o 
   1   1  12       15.97       16.87      2.94 o 
   2   1  12       80.03       55.92      3.73 o 
   3   1  12       12.72       16.66      2.49 o 
   4   1  12      175.12      166.71      5.99 o 
   5   1  12      122.51      108.80      5.32 o 
   6   1  12       12.63       11.73      2.65 o 
   7   1  12        3.64        3.91      2.60 o 
   8   1  12        4.27        1.36      2.27 o 
   9   1  12        3.49        5.76      3.07 o 
  10   1  12       21.61       23.76      3.87 o 
  11   1  12        9.76        5.48      2.51 o 
  12   1  12        4.14        6.99      2.51 o 
  13   1  12        0.75       -1.79      1.79 o 
 -13   2  12        1.94       -1.85      1.85 o 
 -12   2  12        1.87       -0.60      2.61 o 
 -11   2  12       58.93       67.75      4.29 o 
 -10   2  12        0.37        2.74      3.03 o 
  -9   2  12       86.03       92.02      6.33 o 
  -8   2  12      469.90      526.01     13.97 o 
  -7   2  12       82.57       73.43      8.68 o 
  -6   2  12       99.57      109.90      5.62 o 
  -5   2  12      241.84      243.14      9.54 o 
  -4   2  12        1.74        1.22      2.32 o 
  -3   2  12        0.08       -2.06      2.09 o 
  -2   2  12        0.32        2.67      2.19 o 
  -1   2  12      169.79      127.50      6.48 o 
   0   2  12       17.98       20.53      3.70 o 
   1   2  12      143.66      139.04      7.35 o 
   2   2  12      235.66      195.85      6.45 o 
   3   2  12      113.51      109.53      5.12 o 
   4   2  12      364.04      359.71      8.74 o 
   5   2  12      149.80      142.73      5.87 o 
   6   2  12        8.44        7.83      2.65 o 
   7   2  12       40.80       46.35      3.91 o 
   8   2  12       24.92       23.42      2.93 o 
   9   2  12        9.18       11.78      2.47 o 
  10   2  12        6.81        7.61      2.73 o 
  11   2  12        2.35        2.26      1.90 o 
  12   2  12       23.30       28.71      2.89 o 
  13   2  12        2.34        2.09      1.88 o 
 -12   3  12        9.00       12.19      3.38 o 
 -11   3  12        9.78        7.79      4.03 o 
 -10   3  12        6.57       12.12      2.29 o 
  -9   3  12       25.21       25.40      3.63 o 
  -8   3  12        1.08       -0.56      4.67 o 
  -7   3  12       51.12       45.67      7.27 o 
  -6   3  12        0.21        0.18      2.67 o 
  -5   3  12       26.35       34.13      3.71 o 
  -4   3  12        2.52        5.11      2.33 o 
  -3   3  12       48.09       49.33      3.94 o 
  -2   3  12      158.31      142.74      6.60 o 
  -1   3  12       26.47       16.48      3.25 o 
   0   3  12       12.98        4.28      5.56 o 
   1   3  12       48.46       42.88      5.88 o 
   2   3  12       38.82       33.95      5.48 o 
   3   3  12       24.90       23.73      4.13 o 
   4   3  12       15.64       17.99      3.51 o 
   5   3  12       24.88       20.55      3.77 o 
   6   3  12       14.53       18.85      3.30 o 
   7   3  12      156.99      174.60     13.16 o 
   8   3  12       25.49       18.83      3.32 o 
   9   3  12       12.51       15.45      2.87 o 
  10   3  12        2.01        3.08      1.99 o 
  11   3  12       18.67       18.23      2.98 o 
 -11   4  12       68.59       95.58      6.51 o 
 -10   4  12       10.70       17.65      4.51 o 
  -9   4  12       31.92       31.46      3.64 o 
  -8   4  12        8.40       13.66      3.27 o 
  -7   4  12        9.74        9.02      3.42 o 
  -6   4  12       43.55       42.45      4.66 o 
  -5   4  12      147.75      159.72      6.77 o 
  -4   4  12        1.91        3.81      3.20 o 
  -3   4  12       16.66       12.82      4.08 o 
  -2   4  12       66.25       68.29      6.87 o 
  -1   4  12      191.40      202.04     15.37 o 
   0   4  12        4.87        4.12      2.55 o 
   1   4  12       90.32      105.07     14.72 o 
   2   4  12        8.49        7.02      3.29 o 
   3   4  12        6.37        6.46      3.52 o 
   4   4  12        8.30        9.62      3.95 o 
   5   4  12      103.03       98.86      8.27 o 
   6   4  12        0.08        4.53      4.18 o 
   7   4  12       89.40       96.21      7.75 o 
   8   4  12       36.86       36.49      5.48 o 
   9   4  12       25.39       29.52      4.60 o 
  10   4  12        0.14        1.33      2.28 o 
  -9   5  12        3.62        2.68      2.81 o 
  -8   5  12        0.30        0.16      3.61 o 
  -7   5  12        0.31       -0.62      3.80 o 
  -6   5  12       34.78       39.16      7.01 o 
  -5   5  12        5.23        4.18      5.27 o 
  -4   5  12       76.26       87.60      6.34 o 
  -3   5  12        3.31        4.31      3.46 o 
  -2   5  12       28.50       28.63      4.38 o 
  -1   5  12        0.03        0.27      5.37 o 
   0   5  12        0.48        2.13      2.67 o 
   1   5  12       56.97       48.22     10.86 o 
   2   5  12        3.70       -1.26      7.56 o 
   3   5  12        1.24        1.23      1.77 o 
   4   5  12       35.70       31.02     12.14 o 
   5   5  12        8.20        1.59      6.16 o 
   6   5  12       31.27       19.82     19.37 o 
   7   5  12       32.84       28.65     27.28 o 
   8   5  12        1.36        1.22      2.04 o 
   9   5  12       10.29       10.73      2.17 o 
  -7   6  12        0.14       -1.87      2.19 o 
  -6   6  12        2.41        4.26      3.03 o 
  -5   6  12        7.25        3.40      3.06 o 
  -4   6  12        1.54       -3.27      3.27 o 
  -3   6  12        0.00        1.78      2.51 o 
  -2   6  12       11.18       10.83      3.03 o 
  -1   6  12        9.95        5.46      3.84 o 
   0   6  12        0.94       -0.43      3.60 o 
   1   6  12       13.41       14.39      4.42 o 
   2   6  12        9.02        6.40      3.66 o 
   3   6  12        8.36        3.03      3.08 o 
   4   6  12       43.65       44.43      5.26 o 
   5   6  12        6.38       11.86      3.34 o 
   6   6  12        0.98        1.42      2.38 o 
 -13   0  13        6.45       10.55      4.10 o 
 -11   0  13       96.68      155.71     10.58 o 
  -9   0  13      425.64      570.05     20.31 o 
  -7   0  13      186.60      195.41     10.93 o 
  -5   0  13      241.76      247.15     14.14 o 
  -3   0  13        0.37        4.90      3.66 o 
  -1   0  13      101.61      102.97      7.29 o 
   1   0  13      721.23      501.50    169.57 o 
   3   0  13      109.71       88.41      9.06 o 
   5   0  13        1.26        1.05      4.47 o 
   7   0  13      294.85      286.64     14.80 o 
   9   0  13        6.25        5.34      5.14 o 
  11   0  13       13.73       17.51      4.42 o 
  13   0  13        4.78        1.56      2.19 o 
 -13   1  13       49.74       93.85      4.65 o 
 -12   1  13        6.96       11.86      3.12 o 
 -11   1  13      101.83      145.57      5.85 o 
 -10   1  13        3.84        8.90      3.66 o 
  -9   1  13        7.55       11.37      3.80 o 
  -8   1  13       37.98       43.97      6.71 o 
  -7   1  13      131.71      173.13      6.88 o 
  -6   1  13       33.46       32.15      3.22 o 
  -5   1  13       60.18       71.12      4.64 o 
  -4   1  13       90.41       90.17      6.84 o 
  -3   1  13      249.37      229.68      8.43 o 
  -2   1  13      156.00      126.22      6.21 o 
  -1   1  13      569.12      441.20     11.23 o 
   0   1  13       15.48        3.52      3.15 o 
   1   1  13        5.57        7.02      2.49 o 
   2   1  13       21.90       18.41      3.32 o 
   3   1  13      104.53      104.42      6.40 o 
   4   1  13        2.72       -0.81      2.85 o 
   5   1  13       46.83       32.99      4.47 o 
   6   1  13      200.66      191.96      8.51 o 
   7   1  13      155.49      162.01      8.68 o 
   8   1  13        2.50        4.76      3.17 o 
   9   1  13       21.50       25.57      3.93 o 
  10   1  13        2.80        5.47      2.49 o 
  11   1  13        1.25        1.13      2.18 o 
  12   1  13        1.12        1.65      1.91 o 
  13   1  13        6.22        4.77      2.08 o 
 -12   2  13        9.31       13.25      3.35 o 
 -11   2  13       28.74       44.66      3.49 o 
 -10   2  13       38.40       53.10      4.85 o 
  -9   2  13       24.80       39.70      4.81 o 
  -8   2  13      216.52      226.67      9.45 o 
  -7   2  13       29.88       29.50      6.07 o 
  -6   2  13       44.34       42.90      5.47 o 
  -5   2  13       57.99       60.25      5.39 o 
  -4   2  13      109.70      120.62     12.86 o 
  -3   2  13       90.56       88.68      5.87 o 
  -2   2  13       11.68       16.90      4.72 o 
  -1   2  13      118.25       99.96      5.75 o 
   0   2  13        1.54       -0.82      2.83 o 
   1   2  13      115.71       98.11      5.94 o 
   2   2  13      148.79      122.86      5.42 o 
   3   2  13        6.51        5.92      2.26 o 
   4   2  13      343.81      322.59      8.47 o 
   5   2  13      142.95      143.97      5.86 o 
   6   2  13        3.17       -0.23      2.34 o 
   7   2  13       32.88       30.82      3.12 o 
   8   2  13        0.65        1.33      1.94 o 
   9   2  13       14.88       14.67      3.11 o 
  10   2  13        7.20        8.57      2.39 o 
  11   2  13        9.00       11.96      3.68 o 
  12   2  13        1.38        0.69      2.12 o 
 -11   3  13        1.10        1.37      2.75 o 
 -10   3  13       20.38       24.74      2.83 o 
  -9   3  13        8.19       14.20      5.16 o 
  -8   3  13       16.44       11.29      5.11 o 
  -7   3  13       36.60       31.01      6.34 o 
  -6   3  13      161.87      164.63     11.32 o 
  -5   3  13       63.91       72.12      5.54 o 
  -4   3  13      486.99      508.22     12.97 o 
  -3   3  13       78.61       84.86      5.78 o 
  -2   3  13        5.84        4.90      2.16 o 
  -1   3  13        2.85        3.39      3.17 o 
   0   3  13       68.91       65.24      5.01 o 
   1   3  13       93.68       89.66      8.48 o 
   2   3  13        2.46        4.41      2.80 o 
   3   3  13        0.00       -1.58      2.27 o 
   4   3  13       93.19       69.41      6.61 o 
   5   3  13        0.89        2.65      2.56 o 
   6   3  13       52.33       45.99      4.38 o 
   7   3  13       12.62       12.28      3.14 o 
   8   3  13        0.28       -1.54      2.60 o 
   9   3  13        1.51        0.79      3.79 o 
  10   3  13        3.02       -2.45      2.45 o 
 -10   4  13       12.00       14.73      3.66 o 
  -9   4  13       13.16       14.82      2.77 o 
  -8   4  13       83.84      115.33      5.98 o 
  -7   4  13       16.92       23.23      3.97 o 
  -6   4  13       92.70       93.13      6.16 o 
  -5   4  13       17.99       17.95      3.16 o 
  -4   4  13        5.68        5.54      2.82 o 
  -3   4  13       26.40       22.55      4.25 o 
  -2   4  13        5.08        4.56      3.49 o 
  -1   4  13        0.15       -1.45      3.09 o 
   0   4  13        8.59        7.00      3.69 o 
   1   4  13        1.87        5.21      4.46 o 
   2   4  13      128.42      126.57      6.11 o 
   3   4  13       37.04       40.18     10.70 o 
   4   4  13      118.69      103.57     34.10 o 
   5   4  13        0.71       -0.75      3.33 o 
   6   4  13        3.03        5.35      3.57 o 
   7   4  13        2.77        2.29      3.00 o 
   8   4  13        0.57       -0.47      2.88 o 
   9   4  13        0.51        1.58      2.72 o 
  10   4  13       25.90       -0.96      4.29 o 
  -8   5  13        2.04        4.04      2.95 o 
  -7   5  13        8.52       10.02      3.78 o 
  -6   5  13        7.98       10.80      4.08 o 
  -5   5  13        2.08        2.60      3.92 o 
  -4   5  13       24.86       25.70      4.01 o 
  -3   5  13       29.02       25.26      4.66 o 
  -2   5  13        3.55        6.55      2.90 o 
  -1   5  13       93.50       97.90     16.48 o 
   0   5  13        8.14        9.89      4.82 o 
   1   5  13       17.29       10.27      3.09 o 
   2   5  13       12.27        3.06      9.44 o 
   3   5  13        0.63        2.00      2.23 o 
   4   5  13       46.79       49.07      3.94 o 
   5   5  13        9.91        5.87      2.12 o 
   6   5  13       10.47       11.28      2.28 o 
   7   5  13        3.43        2.97      1.68 o 
   8   5  13        0.15        1.51      1.96 o 
  -2   6  13        0.02       -1.51      2.39 o 
  -1   6  13        1.64        0.78      3.18 o 
   0   6  13        0.89       -0.07      3.11 o 
   1   6  13        9.95        9.66      3.30 o 
   2   6  13        6.72        5.85      3.30 o 
   3   6  13        0.11        1.95      2.82 o 
   4   6  13        8.33        6.23      3.00 o 
   5   6  13        1.60        5.86      2.17 o 
 -12   0  14       18.74       31.31      5.04 o 
 -10   0  14       19.30       13.69      3.54 o 
  -8   0  14        7.25        6.99      5.12 o 
  -6   0  14      354.21      375.52     12.15 o 
  -4   0  14      163.16      139.94     10.91 o 
  -2   0  14       99.09       66.00     33.31 o 
   0   0  14        2.61        6.01      8.73 o 
   2   0  14       19.06        7.65      3.97 o 
   4   0  14      321.58      304.38     15.13 o 
   6   0  14       28.20       21.93      5.37 o 
   8   0  14       17.27        9.87      4.55 o 
  10   0  14       10.24        7.08      3.53 o 
  12   0  14        0.00       -1.24      2.08 o 
 -12   1  14        7.45        8.50      2.62 o 
 -11   1  14       13.68       16.95      3.59 o 
 -10   1  14        4.45        1.52      3.28 o 
  -9   1  14        3.14       -0.89      2.52 o 
  -8   1  14       35.56       42.09      7.30 o 
  -7   1  14       14.66       16.18      3.03 o 
  -6   1  14        0.74       -0.35      2.34 o 
  -5   1  14       18.29       20.37      3.26 o 
  -4   1  14      146.59      143.65      8.89 o 
  -3   1  14        0.12       -0.23      2.22 o 
  -2   1  14        9.73        7.59      3.11 o 
  -1   1  14      157.55      128.30      6.99 o 
   0   1  14       11.98        4.76      4.27 o 
   1   1  14       17.92       12.27      3.25 o 
   2   1  14       89.87       78.09      5.74 o 
   3   1  14       13.11        3.04      3.71 o 
   4   1  14        0.04       -2.50      3.49 o 
   5   1  14       24.24       20.03      4.05 o 
   6   1  14       50.48       46.16      5.12 o 
   7   1  14        4.00        1.19      2.72 o 
   8   1  14        9.03        9.32      3.15 o 
   9   1  14       31.20       31.79      3.70 o 
  10   1  14        2.91        2.39      2.08 o 
  11   1  14        7.82       11.37      2.44 o 
  12   1  14       23.70       26.95      2.15 o 
 -12   2  14       11.33       15.62      3.45 o 
 -11   2  14        5.70        6.27      2.36 o 
 -10   2  14        2.55        4.99      2.92 o 
  -9   2  14       61.78       67.44      5.21 o 
  -8   2  14        7.05        7.35      3.17 o 
  -7   2  14      157.49      158.30     11.85 o 
  -6   2  14        0.88       -3.31      3.31 o 
  -5   2  14        0.51        0.47      2.96 o 
  -4   2  14        0.60       -1.17      4.38 o 
  -3   2  14      145.96      129.57      6.60 o 
  -2   2  14        0.00       -1.93      4.04 o 
  -1   2  14        0.20        0.61      2.44 o 
   0   2  14        6.16        0.97      2.15 o 
   1   2  14      104.85       87.58      5.72 o 
   2   2  14        0.60       -2.92      2.92 o 
   3   2  14        0.80        5.58      3.58 o 
   4   2  14       23.94       27.75      3.06 o 
   5   2  14       15.59       13.35      2.56 o 
   6   2  14        5.00        6.69      4.04 o 
   7   2  14       29.10       32.51      3.75 o 
   8   2  14        1.47        1.52      2.37 o 
   9   2  14        4.47        9.08      2.21 o 
  10   2  14        7.69        6.77      2.62 o 
  11   2  14       22.89       21.76      3.28 o 
 -11   3  14       63.28       94.15      6.10 o 
 -10   3  14        9.17       12.12      2.09 o 
  -9   3  14        6.22        6.72      3.44 o 
  -8   3  14        8.11       11.44      4.81 o 
  -7   3  14        8.04        9.83      4.78 o 
  -6   3  14       24.69       26.53      5.88 o 
  -5   3  14        9.36       11.99      4.49 o 
  -4   3  14       34.04       42.92      4.24 o 
  -3   3  14      116.35      124.84      6.90 o 
  -2   3  14       14.98       24.29      3.36 o 
  -1   3  14      219.01      230.00      8.59 o 
   0   3  14        9.21        5.94      2.65 o 
   1   3  14       75.83       75.15      6.56 o 
   2   3  14        4.33        4.20      1.30 o 
   3   3  14       24.25       18.24      3.11 o 
   4   3  14        1.05        2.50      3.89 o 
   5   3  14        0.97       -0.51      2.60 o 
   6   3  14        8.65       12.76      3.30 o 
   7   3  14        0.27       -0.40      1.79 o 
   8   3  14       15.25       12.93      2.89 o 
   9   3  14       29.85       41.56      3.84 o 
  -9   4  14       42.36       43.34      5.28 o 
  -8   4  14        6.44        6.04      2.12 o 
  -7   4  14       12.64       11.95      4.20 o 
  -6   4  14       10.48        6.75      3.54 o 
  -5   4  14       26.24       38.32      4.16 o 
  -4   4  14       20.21       24.68      3.26 o 
  -3   4  14        8.60       15.82      3.51 o 
  -2   4  14       28.50       23.75      4.17 o 
  -1   4  14        8.48       10.56      4.07 o 
   0   4  14       36.78       35.33      5.32 o 
   1   4  14       44.46       43.16      8.54 o 
   2   4  14        0.04        1.08      3.67 o 
   3   4  14        5.44        4.63      3.07 o 
   4   4  14        2.07        2.69      2.75 o 
   5   4  14        0.99       -1.53      2.64 o 
   6   4  14       21.52       16.94     10.59 o 
   7   4  14       35.40       34.95     16.46 o 
   8   4  14        4.70        2.89      6.55 o 
   9   4  14        0.38       -4.64      4.64 o 
  -7   5  14        1.30        3.84      2.27 o 
  -6   5  14        2.68        4.15      3.41 o 
  -5   5  14       12.36       15.73      4.49 o 
  -4   5  14        7.76       11.53      3.59 o 
  -3   5  14        1.78        0.71      3.69 o 
  -2   5  14       78.14       88.47      5.12 o 
  -1   5  14       28.45       38.68      3.50 o 
   0   5  14       22.98       22.52      4.92 o 
   1   5  14        1.08       -2.58      3.77 o 
   2   5  14        8.33        4.10      6.51 o 
   3   5  14        0.02       -0.92      2.21 o 
   4   5  14       12.43       12.24      8.96 o 
   5   5  14        4.23        0.34      1.98 o 
   6   5  14        1.72        4.09      2.81 o 
   7   5  14        5.20        2.60      2.10 o 
   0   6  14       10.05        9.19      2.15 o 
   1   6  14       10.70       10.84      2.59 o 
   2   6  14       14.91       18.70      2.81 o 
 -11   0  15       19.45       24.43      4.62 o 
  -9   0  15       50.38       56.62      7.08 o 
  -7   0  15       23.73       19.92      5.49 o 
  -5   0  15       87.61       87.75      6.51 o 
  -3   0  15      273.96      264.99     14.75 o 
  -1   0  15      207.50      163.77     77.17 o 
   1   0  15       69.27       43.37     33.00 o 
   3   0  15       18.94       14.20      6.63 o 
   5   0  15        3.13       -1.16      4.17 o 
   7   0  15       64.12       70.87      7.61 o 
   9   0  15        0.37        0.33      4.09 o 
  11   0  15        8.51        5.21      2.25 o 
 -11   1  15        5.91        6.72      2.46 o 
 -10   1  15        0.47        1.76      2.28 o 
  -9   1  15       24.32       31.45      3.95 o 
  -8   1  15       39.33       41.90      4.19 o 
  -7   1  15       15.77       15.91      3.59 o 
  -6   1  15        8.06       11.04      3.06 o 
  -5   1  15       35.16       33.13      3.84 o 
  -4   1  15        0.24        0.04      3.86 o 
  -3   1  15        0.00        0.50      3.22 o 
  -2   1  15       10.17        7.97      3.08 o 
  -1   1  15       12.43       11.53      3.56 o 
   0   1  15        9.40        4.27      2.75 o 
   1   1  15        3.84        4.36      2.78 o 
   2   1  15        2.87        1.54      2.50 o 
   3   1  15       19.54       17.04      3.28 o 
   4   1  15        5.17        5.11      3.10 o 
   5   1  15       16.86       15.50      3.37 o 
   6   1  15       12.92        9.46      3.06 o 
   7   1  15       52.56       42.80      4.40 o 
   8   1  15        8.65        8.79      2.80 o 
   9   1  15       17.00       11.49      2.69 o 
  10   1  15        1.46        0.42      1.90 o 
  11   1  15        0.21       -0.53      1.06 o 
 -11   2  15        2.46        4.10      2.33 o 
 -10   2  15        0.36       -0.73      1.65 o 
  -9   2  15        6.18        9.86      2.76 o 
  -8   2  15        0.31        1.93      2.27 o 
  -7   2  15      100.32      101.31      5.96 o 
  -6   2  15      212.27      230.42     13.55 o 
  -5   2  15        0.32        2.13      2.69 o 
  -4   2  15       89.52       94.78      6.43 o 
  -3   2  15       69.41       74.84      5.65 o 
  -2   2  15        0.23       -0.92      2.79 o 
  -1   2  15       13.16        9.91      2.66 o 
   0   2  15        0.86        0.21      2.27 o 
   1   2  15       25.01       23.20      3.56 o 
   2   2  15        0.03       -0.01      3.56 o 
   3   2  15        0.23        3.77      2.45 o 
   4   2  15        8.12        4.60      3.30 o 
   5   2  15        2.69        1.73      2.49 o 
   6   2  15       44.21       49.15      4.19 o 
   7   2  15        0.54       -0.09      2.07 o 
   8   2  15        3.68        3.32      2.35 o 
   9   2  15        8.01       12.08      3.22 o 
  10   2  15        0.30       -1.88      1.88 o 
 -10   3  15        2.29        2.10      2.61 o 
  -9   3  15        1.97        2.52      1.83 o 
  -8   3  15       10.55       13.50      3.05 o 
  -7   3  15        0.90        1.87      4.07 o 
  -6   3  15       43.86       44.74      6.95 o 
  -5   3  15        0.32       -1.48      4.53 o 
  -4   3  15        3.00        0.03      2.10 o 
  -3   3  15       33.87       36.62      4.02 o 
  -2   3  15       27.80       33.39      4.18 o 
  -1   3  15        0.01        1.75      2.42 o 
   0   3  15        0.84       -0.31      2.30 o 
   1   3  15        1.14        1.78      2.31 o 
   2   3  15       32.11       36.69      3.85 o 
   3   3  15       29.14       38.41      4.07 o 
   4   3  15       48.25       45.92     19.85 o 
   5   3  15        7.99        6.11      3.02 o 
   6   3  15       13.67       11.65      3.18 o 
   7   3  15        3.82        2.37      2.24 o 
   8   3  15        9.63        3.13      1.88 o 
   9   3  15        0.99        1.21      5.37 o 
  -8   4  15        0.71        0.06      2.42 o 
  -7   4  15        9.34       14.02      4.30 o 
  -6   4  15       67.90       85.59      4.99 o 
  -5   4  15        9.27        8.31      2.87 o 
  -4   4  15      163.82      179.45     10.90 o 
  -3   4  15       23.08       23.92      2.86 o 
  -2   4  15       14.16       16.60      3.23 o 
  -1   4  15        6.79        7.87      3.79 o 
   0   4  15        0.41        4.21      3.19 o 
   1   4  15        0.07        2.88      3.26 o 
   2   4  15        5.45        1.90      4.99 o 
   3   4  15        6.26        0.59      3.37 o 
   4   4  15       16.78       14.81      3.78 o 
   5   4  15        1.76        3.54      2.85 o 
   6   4  15       23.51       22.85      6.46 o 
   7   4  15        4.28        5.26      2.81 o 
  -4   5  15        9.23        9.78      2.85 o 
  -3   5  15        0.89       -2.80      2.80 o 
  -2   5  15        0.59        4.80      2.92 o 
  -1   5  15        5.09        5.99      3.26 o 
   0   5  15        5.08        4.83      1.83 o 
   1   5  15       10.17       12.99      3.68 o 
   2   5  15        1.04       -1.83      2.61 o 
   3   5  15        3.17        2.12      2.52 o 
   4   5  15        8.18        4.95      2.72 o 
   5   5  15        1.91       -0.71      1.69 o 
 -10   0  16       36.05       47.44      5.50 o 
  -8   0  16        0.92        0.60      3.35 o 
  -6   0  16        6.48        3.32      2.88 o 
  -4   0  16      189.38      184.60      8.38 o 
  -2   0  16       50.09       30.25      6.81 o 
   0   0  16      325.85      223.85    110.04 o 
   2   0  16      169.21      157.54     76.59 o 
   4   0  16        0.08       -3.78      3.78 o 
   6   0  16       55.91       40.62     30.05 o 
   8   0  16       59.40       61.39      5.99 o 
  10   0  16        0.38        1.95      2.12 o 
 -10   1  16        0.12       -2.05      2.05 o 
  -9   1  16        4.80        3.96      2.67 o 
  -8   1  16        1.96        0.81      3.07 o 
  -7   1  16       43.01       48.05      6.74 o 
  -6   1  16       36.47       40.22      6.48 o 
  -5   1  16        7.48        8.25      2.91 o 
  -4   1  16        9.05        6.81      2.61 o 
  -3   1  16       24.35       22.85      4.36 o 
  -2   1  16        1.60       -0.26      2.87 o 
  -1   1  16        1.66       -2.45      3.10 o 
   0   1  16        7.13        8.59      3.16 o 
   1   1  16        3.15       -0.56      2.56 o 
   2   1  16        2.07        1.15      2.54 o 
   3   1  16        3.52        1.18      2.72 o 
   4   1  16       52.70       55.08      4.66 o 
   5   1  16        0.20       -0.61      2.64 o 
   6   1  16        6.14        4.35      2.35 o 
   7   1  16       10.23        5.18      3.16 o 
   8   1  16        0.21        0.73      1.96 o 
   9   1  16        6.83        8.49      2.04 o 
  10   1  16        8.29        8.90      2.23 o 
 -10   2  16        7.59        9.69      3.23 o 
  -9   2  16       11.73       13.24      2.47 o 
  -8   2  16       13.86       15.22      2.60 o 
  -7   2  16        0.14        5.41      4.09 o 
  -6   2  16       83.83       96.97      8.82 o 
  -5   2  16        6.90        7.48      3.40 o 
  -4   2  16       67.89       64.14      4.33 o 
  -3   2  16       85.73       83.01      5.79 o 
  -2   2  16       36.95       25.50      3.78 o 
  -1   2  16      106.79       98.07      6.14 o 
   0   2  16       27.87       20.48      3.31 o 
   1   2  16       60.62       57.93      4.75 o 
   2   2  16       44.67       43.98      4.19 o 
   3   2  16        4.06       -0.57      2.22 o 
   4   2  16        7.11        5.22      2.84 o 
   5   2  16        0.39        0.93      3.85 o 
   6   2  16       76.87       71.68      4.17 o 
   7   2  16        0.36        0.00      1.72 o 
   8   2  16        1.42        1.29      2.53 o 
   9   2  16       13.33        7.20      5.87 o 
  -9   3  16       16.15       13.31      2.99 o 
  -8   3  16        1.57        1.94      2.29 o 
  -7   3  16        0.61       -2.54      2.54 o 
  -6   3  16        0.02        0.12      2.51 o 
  -5   3  16        4.29        7.70      3.38 o 
  -4   3  16       11.08       12.84      3.32 o 
  -3   3  16       57.20       66.06      6.38 o 
  -2   3  16       13.94       10.48      3.52 o 
  -1   3  16       29.35       31.55      7.36 o 
   0   3  16       31.63       22.27     14.61 o 
   1   3  16       19.55       16.09      3.52 o 
   2   3  16        0.73       -3.94      4.32 o 
   3   3  16        1.05        4.75      2.19 o 
   4   3  16        7.08       12.29      4.35 o 
   5   3  16        0.06        2.83      1.56 o 
   6   3  16        7.54       10.94      1.81 o 
   7   3  16       15.00        1.75      7.32 o 
   8   3  16        2.00       -3.50      5.60 o 
  -6   4  16        4.22        5.45      1.83 o 
  -5   4  16        0.59       -0.29      1.73 o 
  -4   4  16        4.32        1.84      2.31 o 
  -3   4  16       37.90       39.20      5.02 o 
  -2   4  16        2.85        7.11      4.05 o 
  -1   4  16      119.36      133.12      7.46 o 
   0   4  16        0.09        1.16      2.94 o 
   1   4  16       13.16       12.71      3.62 o 
   2   4  16        0.02       -0.51      2.61 o 
   3   4  16        7.69        5.48      4.73 o 
   4   4  16        1.14        1.18      2.10 o 
   5   4  16        0.82        3.11      1.84 o 
   6   4  16        1.57        3.54      3.95 o 
  -9   0  17       74.15       76.81      5.85 o 
  -7   0  17        1.62       -0.18      3.03 o 
  -5   0  17        0.70        0.93      2.77 o 
  -3   0  17       27.76       24.43      3.77 o 
  -1   0  17       51.97       62.40      7.66 o 
   1   0  17      119.23       91.64     53.67 o 
   3   0  17        0.01        0.64      3.36 o 
   5   0  17       12.53        8.43     11.14 o 
   7   0  17       48.87       47.48      5.23 o 
   9   0  17       45.72       42.71      3.25 o 
  -9   1  17       17.86       23.91      2.06 o 
  -8   1  17        0.05       -0.82      3.36 o 
  -7   1  17        2.98        2.01      2.43 o 
  -6   1  17       46.35       47.86      6.33 o 
  -5   1  17        0.33        0.31      2.83 o 
  -4   1  17       26.82       26.64      3.57 o 
  -3   1  17        8.97        6.18      2.96 o 
  -2   1  17        0.97        2.24      2.57 o 
  -1   1  17        0.20       -1.76      2.88 o 
   0   1  17       17.57       10.92      3.19 o 
   1   1  17       99.46       90.51      5.93 o 
   2   1  17        0.24        2.55      2.58 o 
   3   1  17        0.52        0.70      2.11 o 
   4   1  17        2.32        0.34      2.27 o 
   5   1  17       22.10       23.94      3.24 o 
   6   1  17       29.49       26.35      3.15 o 
   7   1  17        0.27       -0.48      1.95 o 
   8   1  17        8.36        4.35      1.52 o 
   9   1  17        0.11        0.06      1.45 o 
  -8   2  17       29.82       37.96      5.40 o 
  -7   2  17        8.77        3.13      3.46 o 
  -6   2  17       15.77       14.54      3.47 o 
  -5   2  17        0.31       -0.94      4.40 o 
  -4   2  17        0.11       -3.02      3.02 o 
  -3   2  17        6.25        5.62      3.57 o 
  -2   2  17      135.87      141.71      6.50 o 
  -1   2  17       81.48       84.69      5.44 o 
   0   2  17       14.85       12.54      2.93 o 
   1   2  17        8.38        5.69      2.92 o 
   2   2  17       43.66       40.56      3.65 o 
   3   2  17        2.31       -0.26      2.18 o 
   4   2  17       32.90       32.40      3.36 o 
   5   2  17       11.89       13.24      2.18 o 
   6   2  17        1.66        0.45      2.23 o 
   7   2  17        0.71        3.18      2.16 o 
   8   2  17        0.44        4.55      4.22 o 
  -7   3  17        7.00       11.42      2.04 o 
  -6   3  17       45.83       47.22      3.52 o 
  -5   3  17       47.21       58.33      4.17 o 
  -4   3  17       10.07       11.93      2.45 o 
  -3   3  17        1.14        0.57      3.74 o 
  -2   3  17       21.54       23.79      3.48 o 
  -1   3  17       38.18       40.39      4.31 o 
   0   3  17        0.04       -2.12      2.56 o 
   1   3  17        2.82       -0.74      2.44 o 
   2   3  17        0.26       -0.55      3.60 o 
   3   3  17        9.53        9.16      5.08 o 
   4   3  17        0.32       -1.94      1.94 o 
   5   3  17        9.98        0.55      5.40 o 
   6   3  17        3.65       -4.98      4.98 o 
  -4   4  17        9.93       10.42      2.52 o 
  -3   4  17        7.29        8.51      2.68 o 
  -2   4  17       18.17       14.32      3.01 o 
  -1   4  17        8.69        9.86      3.25 o 
  -8   0  18       62.38       85.08      5.15 o 
  -6   0  18      124.15      150.58      6.93 o 
  -4   0  18        1.51        1.95      2.49 o 
  -2   0  18       41.74       42.32      3.81 o 
   0   0  18        1.75        3.69      3.77 o 
   2   0  18       23.77       21.78      4.98 o 
   4   0  18      101.74      104.55      7.33 o 
   6   0  18        0.34       -0.91      2.55 o 
  -8   1  18        0.63       -1.28      2.12 o 
  -7   1  18        7.61        7.53      2.91 o 
  -6   1  18       29.07       36.13      2.95 o 
  -5   1  18        2.49        1.47      3.18 o 
  -4   1  18       44.76       52.30      4.35 o 
  -3   1  18       14.33       14.15      2.56 o 
  -2   1  18        0.32       -1.13      2.50 o 
  -1   1  18       17.58       19.24      3.73 o 
   0   1  18        6.37        3.71      2.38 o 
   1   1  18        0.17       -2.27      2.27 o 
   2   1  18        3.34        3.77      2.65 o 
   3   1  18       12.84        7.27      3.27 o 
   4   1  18       22.16       23.27      3.04 o 
   5   1  18        0.33        2.26      2.20 o 
   6   1  18       33.30       29.05      2.38 o 
   7   1  18        9.55        6.54      2.03 o 
  -7   2  18       20.08       25.55      3.55 o 
  -6   2  18       29.76       35.09      4.29 o 
  -5   2  18        2.76        5.01      3.08 o 
  -4   2  18       10.82       10.56      3.84 o 
  -3   2  18       20.39       22.88      3.10 o 
  -2   2  18        0.08        2.02      1.74 o 
  -1   2  18       21.21       23.14      2.92 o 
   0   2  18        0.20       -2.27      2.27 o 
   1   2  18       39.58       42.12      3.47 o 
   2   2  18       14.60       14.09      2.29 o 
   3   2  18       14.68        9.85      7.26 o 
   4   2  18       41.74       41.20     20.44 o 
   5   2  18        5.51        2.75      1.99 o 
   6   2  18        5.61        1.02      3.63 o 
  -5   3  18       48.34       47.12      4.11 o 
  -4   3  18        9.60        7.36      2.89 o 
  -3   3  18       18.51       19.92      3.78 o 
  -2   3  18        0.69       -0.34      2.36 o 
  -1   3  18        0.17        2.37      2.88 o 
   3   3  18       32.73        6.75      4.72 o 
   4   3  18        1.53        0.57      4.22 o 
  -3   0  19        5.69        5.08      3.39 o 
  -1   0  19        3.74        1.99      3.29 o 
   1   0  19       67.70       65.48      5.95 o 
   3   0  19        0.50        0.42      2.82 o 
   5   0  19        1.38        0.11      1.63 o 
  -4   1  19        0.62        1.26      2.25 o 
  -3   1  19        8.41        5.68      2.08 o 
  -2   1  19        7.50        7.75      1.73 o 
  -1   1  19       16.84       17.39      2.23 o 
   0   1  19        0.03       -1.07      1.75 o 
   1   1  19        4.90        6.20      2.37 o 
   2   1  19        1.07       -0.20      1.84 o 
   3   1  19       11.99       12.88      2.14 o 
   4   1  19        0.31        0.53      1.50 o 
   5   1  19        1.01        3.12      1.81 o 
  -4   2  19        1.25        0.99      2.10 o 
  -3   2  19       10.40        7.63      3.10 o 
  -2   2  19        0.03        2.68      3.06 o 
  -1   2  19        0.00       -0.86      2.60 o 
   0   2  19        0.99        0.41      1.66 o 
   1   2  19        8.58       10.55      2.48 o 
   2   2  19        0.75        1.83      1.83 o 
   0   0  20        0.31       -0.54      2.20 o 
                                                 
